# Supplementary material for: Untargeted Analysis of Serum Metabolomes in Dogs with Exocrine Pancreatic Insufficiency
Source: Animals (Basel). 2023 Jul 14;13(14):2313. doi: 10.3390/ani13142313 (PMC10376357; doi:10.3390/ani13142313)
Supplement: Supplementary file 1 [file animals-13-02313-s001.zip]

Archive with 19 entries (15 files):
- animals-2380457-supplementary/
- animals-2380457-supplementary/Supplemental Info/
- animals-2380457-supplementary/Supplemental Info/.DS_Store
- animals-2380457-supplementary/Supplemental Info/File S1.csv
- animals-2380457-supplementary/Supplemental Info/File S2.csv
- animals-2380457-supplementary/Supplemental Info/File S3.pdf
- animals-2380457-supplementary/Supplemental Info/File S4.csv
- animals-2380457-supplementary/Supplemental Info/File S5.pdf
- animals-2380457-supplementary/Supplemental Info/File S6.pdf
- animals-2380457-supplementary/__MACOSX/
- animals-2380457-supplementary/__MACOSX/._Supplemental Info
- animals-2380457-supplementary/__MACOSX/Supplemental Info/
- animals-2380457-supplementary/__MACOSX/Supplemental Info/._.DS_Store
- animals-2380457-supplementary/__MACOSX/Supplemental Info/._S1File.csv
- animals-2380457-supplementary/__MACOSX/Supplemental Info/._S2File.csv
- animals-2380457-supplementary/__MACOSX/Supplemental Info/._S3File.pdf
- animals-2380457-supplementary/__MACOSX/Supplemental Info/._S4File.csv
- animals-2380457-supplementary/__MACOSX/Supplemental Info/._S5File.pdf
- animals-2380457-supplementary/__MACOSX/Supplemental Info/._S6File.pdf
