# Supplementary material for: Untargeted Analysis of Serum Metabolomes in Dogs with Exocrine Pancreatic Insufficiency
Source: Animals (Basel). 2023 Jul 14;13(14):2313. doi: 10.3390/ani13142313 (PMC10376357; doi:10.3390/ani13142313)
Supplement: Supplementary file 1 [file animals-13-02313-s001.zip › animals-2380457-supplementary/Supplemental Info/File S1.csv]

	Sample.ID	Group	Diet.Brand	Protein_%asfed	Fat_%asfed	CrudeFiber_%asfed	Enzymes
1	EPI17	EPI	Taste of the Wild High Sierra	25	15	5	VedCo Pancreaved
2	EPI18	EPI	Kirkland Lamb and rice	23	14	4	Pancreatin 6X
3	EPI19	EPI	Purina Pro Turkey and Venison	30	17	3	Pancreatin 6X
4	EPI20	EPI	Pro Plan salmon and rice dry	26	16	4	VetOne Pancreaplus
5	EPI21	EPI	Royal Canin Gastrointestinal	23	18	3	Pancreatin 6X
6	EPI28	EPI	1/3 can Zignature Kangaroo, 1/3 can WalkAbout BrushTail&Duck, 1/2 cup Royal Canin HP	NA	NA	NA	Pancreatin 8X
7	EPI29	EPI	Taste of the Wild Pacific Stream	25	15	4	Pancreatin 6X
8	EPI32	EPI	Natural balance Dry (sweet potato/fish)&Natural Balance Can (liver)	NA	NA	NA	Henry Schein Pancreapowder Plus
9	EPI33	EPI	Taste of the Wild Pacific Stream Canine Formula	25	15	4	Pancreatin 6X
10	EPI35	EPI	Taste of the wild salmon	25	15	4	Pancreatin 6X
11	EPI36	EPI	Earthborn Meadowfeast	24	14	5	Pancreatin 6X
12	EPI40	EPI	Purina pro plan sensitive skin salmon	26	16	4	Pancreatin 6X
13	EPI42	EPI	Canidae Grain free Pure Sea	32	14	5	Pancreatin 6X
14	EPI43	EPI	Merrick lil plates grain free chicken and sweet potato dry food, canned food rotated between merrick lamb, turkey, or duck.	NA	NA	NA	VedCo Pancreaved
15	EPI44	EPI	Home-Cooked :Chicken (mixed meat with liver and giblets), sweet potato, white rice, spinach, carrot, apple	NA	NA	NA	Pancreatin 6X
16	EPI45	EPI	Iams Grain Free Naturals Chicken & Peas	24	12	4	Pancreatin 6X
17	EPI46	EPI	Forza10 Legend Skin	29	15	2	Pancreatin 6X
18	EPI47	EPI	Hill's Prescription Diet i/d Digestive Care Chicken Flavor Dry Dog Food	26	14	2	Fort Dodge Viokase-V
19	EPI49	EPI	Taste of the Wild High Prairie	32	18	4	Pancreatin 6X
20	EPI50	EPI	Canidae Grain-Free Pure elements with Lamb dry dog food	32	18	4	Pancreatin 6X
21	EC1	Healthy	Purina ProPlan Sensitive Skin and Stomach	26	16	4	Pancreatin 6X
22	EC2	Healthy	Fromm Adult dog food	23	15	4	Pancreatin 6X
23	EC3	Healthy	Purina One Smartblend, Large Breed Formula	26	12	4.5	Pancreatin 6X
24	EC4	Healthy	Natural Balance-Potato and Duck	24	10	4	Pancreatin 6X
25	EC5	Healthy	Nutro dog food lamb and rice	20	12	3.5	Pancreatin 6X
26	EC6	Healthy	Science Diet Advanced Fitness Adult Dry Food	19.5	12.5	3	Pancreatin 6X
27	EC7	Healthy	Wellness Lamb and Barley	24	12	4	Pancreatin 6X
28	EC8	Healthy	Purina ProPlan lamb and rice kibble	26	16	3	Pancreatin 6X
29	EC9	Healthy	Canidae grain free - varies between salmon and bison	NA	NA	NA	Pancreatin 6X
30	EC10	Healthy	Science Diet - Oral care	25	14	9.9	Pancreatin 6X
