# Supplementary material for: Untargeted Analysis of Serum Metabolomes in Dogs with Exocrine Pancreatic Insufficiency
Source: Animals (Basel). 2023 Jul 14;13(14):2313. doi: 10.3390/ani13142313 (PMC10376357; doi:10.3390/ani13142313)
Supplement: Supplementary file 1 [file animals-13-02313-s001.zip › animals-2380457-supplementary/Supplemental Info/File S2.csv]

	met	Biochemical	SuperPathway	SubPathway	contrast	pval	qval	log2FC
met_1	met_1	(N(1) + N(8))-acetylspermidine	Amino Acid	Polyamine Metabolism	EPI - Healthy	0.191517070480371	0.523566282038715	0.489269565233534
met_2	met_2	1-(1-enyl-oleoyl)-GPE (P-18:1)*	Lipid	Lysoplasmalogen	EPI - Healthy	0.363351339804446	0.7036849034455	0.249467004730465
met_3	met_3	1-(1-enyl-palmitoyl)-2-arachidonoyl-GPC (P-16:0/20:4)*	Lipid	Plasmalogen	EPI - Healthy	0.26358417039944	0.619381997935526	0.268875624346037
met_4	met_4	1-(1-enyl-palmitoyl)-2-arachidonoyl-GPE (P-16:0/20:4)*	Lipid	Plasmalogen	EPI - Healthy	0.03138837708428	0.205377398335935	0.478314001075937
met_5	met_5	1-(1-enyl-palmitoyl)-2-linoleoyl-GPC (P-16:0/18:2)*	Lipid	Plasmalogen	EPI - Healthy	0.254781939373702	0.603060956235733	-0.23146691494298
met_6	met_6	1-(1-enyl-palmitoyl)-2-oleoyl-GPC (P-16:0/18:1)*	Lipid	Plasmalogen	EPI - Healthy	0.991620490911826	0.994240360108423	-0.00207358799787488
met_7	met_7	1-(1-enyl-palmitoyl)-2-oleoyl-GPE (P-16:0/18:1)*	Lipid	Plasmalogen	EPI - Healthy	0.000134538359886556	0.0055064350586231	0.813201569914028
met_8	met_8	1-(1-enyl-palmitoyl)-2-palmitoleoyl-GPC (P-16:0/16:1)*	Lipid	Plasmalogen	EPI - Healthy	0.241922019627088	0.600061480055423	0.210665308258552
met_9	met_9	1-(1-enyl-palmitoyl)-2-palmitoyl-GPC (P-16:0/16:0)*	Lipid	Plasmalogen	EPI - Healthy	0.81530285186124	0.925728449350626	-0.046065648848656
met_10	met_10	1-(1-enyl-palmitoyl)-GPC (P-16:0)*	Lipid	Lysoplasmalogen	EPI - Healthy	0.699572784409533	0.878200221804554	-0.0621840774495877
met_11	met_11	1-(1-enyl-palmitoyl)-GPE (P-16:0)*	Lipid	Lysoplasmalogen	EPI - Healthy	0.302746496422789	0.655862395274385	0.156818732236824
met_12	met_12	1-(1-enyl-stearoyl)-2-arachidonoyl-GPE (P-18:0/20:4)*	Lipid	Plasmalogen	EPI - Healthy	0.0614162754637072	0.306677322874696	0.293924360070245
met_13	met_13	1-(1-enyl-stearoyl)-2-linoleoyl-GPE (P-18:0/18:2)*	Lipid	Plasmalogen	EPI - Healthy	0.0117292585018431	0.120069604595897	0.577945404195272
met_14	met_14	1-(1-enyl-stearoyl)-2-oleoyl-GPE (P-18:0/18:1)	Lipid	Plasmalogen	EPI - Healthy	0.000403372943980579	0.0113392616474541	0.924791414916194
met_15	met_15	1-(1-enyl-stearoyl)-GPE (P-18:0)*	Lipid	Lysoplasmalogen	EPI - Healthy	0.328254341948471	0.675505343076242	0.159500827326448
met_16	met_16	1,2-dilinolenoyl-GPC (18:3/18:3)*	Lipid	Phosphatidylcholine (PC)	EPI - Healthy	0.755213020163161	0.909851876672761	0.173427028544721
met_17	met_17	1,2-dilinoleoyl-GPC (18:2/18:2)	Lipid	Phosphatidylcholine (PC)	EPI - Healthy	0.253657339226461	0.603060956235733	-0.226515376870956
met_18	met_18	1,2-dilinoleoyl-GPE (18:2/18:2)*	Lipid	Phosphatidylethanolamine (PE)	EPI - Healthy	0.360739106443077	0.7036849034455	-0.247655643130141
met_19	met_19	1,2-dipalmitoyl-GPC (16:0/16:0)	Lipid	Phosphatidylcholine (PC)	EPI - Healthy	0.371746518044248	0.707156910264622	-0.0937987440369941
met_20	met_20	1,2-distearoyl-GPC (18:0/18:0)	Lipid	Phosphatidylcholine (PC)	EPI - Healthy	0.707939002118525	0.882308214462989	0.0644027542840451
met_21	met_21	1,5-anhydroglucitol (1,5-AG)	Carbohydrate	Glycolysis, Gluconeogenesis, and Pyruvate Metabolism	EPI - Healthy	0.000157395433494277	0.00597315670110781	-0.730042801638991
met_22	met_22	10-heptadecenoate (17:1n7)	Lipid	Long Chain Fatty Acid	EPI - Healthy	0.467234148080957	0.757246568550155	-0.213663559557566
met_23	met_23	10-nonadecenoate (19:1n9)	Lipid	Long Chain Fatty Acid	EPI - Healthy	0.891371514595758	0.954162081077225	-0.0453205767940495
met_24	met_24	10-undecenoate (11:1n1)	Lipid	Medium Chain Fatty Acid	EPI - Healthy	0.330187723690759	0.675505343076242	0.327244189569924
met_25	met_25	12,13-DiHOME	Lipid	Fatty Acid, Dihydroxy	EPI - Healthy	0.908460185579946	0.955503353888903	-0.0410291746895372
met_26	met_26	12-dehydrocholate	Lipid	Secondary Bile Acid Metabolism	EPI - Healthy	0.269424127448646	0.626119548082316	0.550982449513867
met_27	met_27	12-HETE	Lipid	Eicosanoid	EPI - Healthy	0.662291934409401	0.85781497989204	-0.170916494816072
met_28	met_28	12-HHTrE	Lipid	Eicosanoid	EPI - Healthy	0.900411872998348	0.955503353888903	-0.0548982869883834
met_29	met_29	13-HODE + 9-HODE	Lipid	Fatty Acid, Monohydroxy	EPI - Healthy	0.682224248412197	0.867350426373296	-0.126033984538325
met_30	met_30	13-methylmyristate (i15:0)	Lipid	Fatty Acid, Branched	EPI - Healthy	0.371244137101268	0.707156910264622	-0.252336017310294
met_31	met_31	15-methylpalmitate (i17:0)	Lipid	Fatty Acid, Branched	EPI - Healthy	0.37534128215985	0.712210082898316	-0.298467311871688
met_32	met_32	16-hydroxypalmitate	Lipid	Fatty Acid, Monohydroxy	EPI - Healthy	0.286506263672806	0.646819053517798	0.380687027271491
met_33	met_33	17-methylstearate (i19:0)	Lipid	Fatty Acid, Branched	EPI - Healthy	0.0260257307339185	0.182903052102261	-0.646280272306898
met_34	met_34	1-arachidonoyl-GPA (20:4)	Lipid	Lysophospholipid	EPI - Healthy	0.000252246035336224	0.0083241191660954	1.01742510089813
met_35	met_35	1-arachidonoyl-GPC (20:4n6)*	Lipid	Lysophospholipid	EPI - Healthy	0.0471116322389996	0.257780187577872	-0.221276333183826
met_36	met_36	1-arachidonoyl-GPE (20:4n6)*	Lipid	Lysophospholipid	EPI - Healthy	0.702932428702794	0.878200221804554	-0.0736285751015834
met_37	met_37	1-arachidonoyl-GPI (20:4)*	Lipid	Lysophospholipid	EPI - Healthy	0.245474148014637	0.601352922570455	-0.314423567101333
met_38	met_38	1-arachidonylglycerol (20:4)	Lipid	Monoacylglycerol	EPI - Healthy	0.38834383355091	0.727666063102025	-0.383790777480411
met_39	met_39	1-cerotoyl-GPC (26:0)*	Lipid	Lysophospholipid	EPI - Healthy	0.941159310997872	0.966652384622245	0.0179797270132828
met_40	met_40	1-dihomo-linolenylglycerol (20:3)	Lipid	Monoacylglycerol	EPI - Healthy	0.589931588621186	0.840071436704465	-0.229136751402768
met_41	met_41	1-dihomo-linoleoylglycerol (20:2)	Lipid	Fatty Acid, Keto	EPI - Healthy	0.947740541404112	0.966848213609841	0.0274730372092879
met_42	met_42	1-docosahexaenoylglycerol (22:6)	Lipid	Monoacylglycerol	EPI - Healthy	0.62425631289535	0.852176699448104	-0.336962740837033
met_43	met_43	1-lignoceroyl-GPC (24:0)	Lipid	Lysophospholipid	EPI - Healthy	0.108744959494952	0.403560679740726	0.326633047230487
met_44	met_44	1-linolenoylglycerol (18:3)	Lipid	Monoacylglycerol	EPI - Healthy	0.627690437140038	0.852176699448104	0.246379491480628
met_45	met_45	1-linolenoyl-GPC (18:3)*	Lipid	Lysophospholipid	EPI - Healthy	0.30249445669102	0.655862395274385	0.362371634322066
met_46	met_46	1-linoleoyl-2-arachidonoyl-GPC (18:2/20:4n6)*	Lipid	Phosphatidylcholine (PC)	EPI - Healthy	0.364358586369014	0.7036849034455	-0.141624155683964
met_47	met_47	1-linoleoyl-2-linolenoyl-GPC (18:2/18:3)*	Lipid	Phosphatidylcholine (PC)	EPI - Healthy	0.529507265555607	0.790990890490964	-0.244780172421808
met_48	met_48	1-linoleoylglycerol (18:2)	Lipid	Monoacylglycerol	EPI - Healthy	0.69228072933602	0.872825703598072	-0.157234940940107
met_49	met_49	1-linoleoyl-GPA (18:2)*	Lipid	Lysophospholipid	EPI - Healthy	0.00412703949478365	0.0540072926989791	1.01203107933497
met_50	met_50	1-linoleoyl-GPC (18:2)	Lipid	Lysophospholipid	EPI - Healthy	0.0970742551315807	0.38374666481703	-0.167562763168562
met_51	met_51	1-linoleoyl-GPE (18:2)*	Lipid	Lysophospholipid	EPI - Healthy	0.225252023304011	0.576147575052322	-0.283317482983053
met_52	met_52	1-linoleoyl-GPG (18:2)*	Lipid	Lysophospholipid	EPI - Healthy	0.132350246737601	0.443140126984269	-0.473628224125398
met_53	met_53	1-linoleoyl-GPI (18:2)*	Lipid	Lysophospholipid	EPI - Healthy	0.196991364226079	0.52832666235899	-0.458515688500008
met_54	met_54	1-linoleoyl-GPS (18:2)*	Lipid	Lysophospholipid	EPI - Healthy	0.0673600883938012	0.325645268094873	1.42570489303543
met_55	met_55	1-margaroylglycerol (17:0)	Lipid	Monoacylglycerol	EPI - Healthy	0.828154963253063	0.925728449350626	-0.068820521463841
met_56	met_56	1-methyl-4-imidazoleacetate	Amino Acid	Histidine Metabolism	EPI - Healthy	0.16439784988854	0.487413937755477	0.486604833339785
met_57	met_57	N1-methyladenosine	Nucleotide	Purine Metabolism, Adenine containing	EPI - Healthy	0.392467883409423	0.727666063102025	0.146336343933484
met_58	met_58	1-methylguanidine	Amino Acid	Guanidino and Acetamido Metabolism	EPI - Healthy	0.157865789245043	0.479280536147952	0.351066848084903
met_59	met_59	1-methylhistamine	Amino Acid	Histidine Metabolism	EPI - Healthy	0.127601404007385	0.437855422125842	0.390549951862473
met_60	met_60	1-methylhistidine	Amino Acid	Histidine Metabolism	EPI - Healthy	0.63471804359375	0.852176699448104	0.0892019429933955
met_61	met_61	1-methylhypoxanthine	Nucleotide	Purine Metabolism, (Hypo)Xanthine/Inosine containing	EPI - Healthy	0.209300619176585	0.553516271620306	0.165516768272263
met_62	met_62	1-methylnicotinamide	Cofactors and Vitamins	Nicotinate and Nicotinamide Metabolism	EPI - Healthy	0.361970127797621	0.7036849034455	0.269531881340328
met_63	met_63	1-myristoyl-2-arachidonoyl-GPC (14:0/20:4)*	Lipid	Phosphatidylcholine (PC)	EPI - Healthy	0.16944264342657	0.49528708006319	0.296101527390267
met_64	met_64	1-myristoyl-2-palmitoyl-GPC (14:0/16:0)	Lipid	Phosphatidylcholine (PC)	EPI - Healthy	0.243719638179368	0.6005948226563	0.351686369251816
met_65	met_65	1-oleoyl-2-arachidonoyl-GPE (18:1/20:4)*	Lipid	Phosphatidylethanolamine (PE)	EPI - Healthy	0.909663426133069	0.955503353888903	0.0342515998165074
met_66	met_66	1-oleoyl-2-docosahexaenoyl-GPC (18:1/22:6)*	Lipid	Phosphatidylcholine (PC)	EPI - Healthy	0.411842542179948	0.737355084262583	0.285958235898772
met_67	met_67	1-oleoyl-2-linoleoyl-GPC (18:1/18:2)*	Lipid	Phosphatidylcholine (PC)	EPI - Healthy	0.176029100291414	0.508007935821991	0.157566933906446
met_68	met_68	1-oleoyl-2-linoleoyl-GPI (18:1/18:2)*	Lipid	Phosphatidylinositol (PI)	EPI - Healthy	0.917178353952281	0.960190856068664	0.0502550437550929
met_69	met_69	1-oleoylglycerol (18:1)	Lipid	Monoacylglycerol	EPI - Healthy	0.250014012012328	0.603060956235733	0.419555970613049
met_70	met_70	1-oleoyl-GPA (18:1)	Lipid	Lysophospholipid	EPI - Healthy	6.51121972643925e-11	2.47100788618369e-08	2.27190307320297
met_71	met_71	1-oleoyl-GPC (18:1)	Lipid	Lysophospholipid	EPI - Healthy	0.342648690782022	0.679068952310676	0.113719498482439
met_72	met_72	1-oleoyl-GPE (18:1)	Lipid	Lysophospholipid	EPI - Healthy	0.426789566973907	0.741266090007312	0.151932957514306
met_73	met_73	1-oleoyl-GPG (18:1)*	Lipid	Lysophospholipid	EPI - Healthy	0.161476811406004	0.484430434218012	-0.525642869890839
met_74	met_74	1-oleoyl-GPI (18:1)*	Lipid	Lysophospholipid	EPI - Healthy	0.427941019937211	0.741362719586855	-0.299797957366174
met_75	met_75	1-palmitoleoyl-2-linolenoyl-GPC (16:1/18:3)*	Lipid	Phosphatidylcholine (PC)	EPI - Healthy	0.629263991247538	0.852176699448104	-0.126139777228126
met_76	met_76	1-palmitoleoyl-2-linoleoyl-GPC (16:1/18:2)*	Lipid	Phosphatidylcholine (PC)	EPI - Healthy	0.480889695308752	0.764079868403606	-0.136103218504651
met_77	met_77	1-palmitoleoylglycerol (16:1)*	Lipid	Monoacylglycerol	EPI - Healthy	0.473889874343102	0.75869038064096	0.300650859081562
met_78	met_78	1-palmitoleoyl-GPC (16:1)*	Lipid	Lysophospholipid	EPI - Healthy	0.107300124094144	0.403560679740726	0.223031932646894
met_79	met_79	1-palmitoyl-2-arachidonoyl-GPC (16:0/20:4n6)	Lipid	Phosphatidylcholine (PC)	EPI - Healthy	0.368359127698938	0.706964058505125	-0.0798724698942003
met_80	met_80	1-palmitoyl-2-arachidonoyl-GPE (16:0/20:4)*	Lipid	Phosphatidylethanolamine (PE)	EPI - Healthy	0.824986314638495	0.925728449350626	-0.0528675238827307
met_81	met_81	1-palmitoyl-2-arachidonoyl-GPI (16:0/20:4)*	Lipid	Phosphatidylinositol (PI)	EPI - Healthy	0.271400963529752	0.626119548082316	0.210599993600825
met_82	met_82	1-palmitoyl-2-docosahexaenoyl-GPC (16:0/22:6)	Lipid	Phosphatidylcholine (PC)	EPI - Healthy	0.967636654442548	0.979248294295858	-0.0120791826951803
met_83	met_83	1-palmitoyl-2-docosahexaenoyl-GPE (16:0/22:6)*	Lipid	Phosphatidylethanolamine (PE)	EPI - Healthy	0.781718711524111	0.919788260737474	-0.147803233393387
met_84	met_84	1-palmitoyl-2-linoleoyl-GPA (16:0/18:2)*	Lipid	Phosphatidic acid (PA)	EPI - Healthy	0.884408734219677	0.949211234623116	0.0811411605358472
met_85	met_85	1-palmitoyl-2-linoleoyl-GPC (16:0/18:2)	Lipid	Phosphatidylcholine (PC)	EPI - Healthy	0.0650921002671344	0.318741316791968	-0.204181403120007
met_86	met_86	1-palmitoyl-2-linoleoyl-GPE (16:0/18:2)	Lipid	Phosphatidylethanolamine (PE)	EPI - Healthy	0.529505728615048	0.790990890490964	-0.203519669212175
met_87	met_87	1-palmitoyl-2-linoleoyl-GPI (16:0/18:2)	Lipid	Phosphatidylinositol (PI)	EPI - Healthy	0.487385744213246	0.764235032364853	-0.186896478549673
met_88	met_88	1-palmitoyl-2-oleoyl-GPC (16:0/18:1)	Lipid	Phosphatidylcholine (PC)	EPI - Healthy	0.772300299308139	0.914319779831991	-0.0248868122083907
met_89	met_89	1-palmitoyl-2-oleoyl-GPE (16:0/18:1)	Lipid	Phosphatidylethanolamine (PE)	EPI - Healthy	0.627690312760768	0.852176699448104	0.0970718908018539
met_90	met_90	1-palmitoyl-2-oleoyl-GPI (16:0/18:1)*	Lipid	Phosphatidylinositol (PI)	EPI - Healthy	0.047062244386267	0.257780187577872	0.408840142104156
met_91	met_91	1-palmitoyl-2-palmitoleoyl-GPC (16:0/16:1)*	Lipid	Phosphatidylcholine (PC)	EPI - Healthy	0.369748301274327	0.706964058505125	0.168212959095058
met_92	met_92	1-palmitoyl-2-stearoyl-GPC (16:0/18:0)	Lipid	Phosphatidylcholine (PC)	EPI - Healthy	0.784061929772261	0.919788260737474	-0.0331090013816003
met_93	met_93	1-palmitoylglycerol (16:0)	Lipid	Monoacylglycerol	EPI - Healthy	0.87613316154574	0.949211234623116	-0.0524914759209681
met_94	met_94	1-palmitoyl-GPA (16:0)	Lipid	Lysophospholipid	EPI - Healthy	3.20044853026362e-11	2.42914043447009e-08	2.38464209321132
met_95	met_95	1-palmitoyl-GPC (16:0)	Lipid	Lysophospholipid	EPI - Healthy	0.774624173153682	0.914369747159634	-0.0178523133927613
met_96	met_96	1-palmitoyl-GPE (16:0)	Lipid	Lysophospholipid	EPI - Healthy	0.450495231402902	0.743267307364795	-0.118933668216018
met_97	met_97	1-palmitoyl-GPG (16:0)*	Lipid	Lysophospholipid	EPI - Healthy	0.181236099377346	0.515199248791782	-0.363948655861445
met_98	met_98	1-palmitoyl-GPI (16:0)	Lipid	Lysophospholipid	EPI - Healthy	0.125884067515189	0.434350747896975	-0.505931885861804
met_99	met_99	1-ribosyl-imidazoleacetate*	Amino Acid	Histidine Metabolism	EPI - Healthy	0.316121736442857	0.66881807792377	0.532837082232079
met_100	met_100	1-stearoyl-2-arachidonoyl-GPC (18:0/20:4)	Lipid	Phosphatidylcholine (PC)	EPI - Healthy	0.369782254580415	0.706964058505125	-0.0481028633638414
met_101	met_101	1-stearoyl-2-arachidonoyl-GPE (18:0/20:4)	Lipid	Phosphatidylethanolamine (PE)	EPI - Healthy	0.934983041906844	0.964201261966433	0.0150065020961455
met_102	met_102	1-stearoyl-2-arachidonoyl-GPI (18:0/20:4)	Lipid	Phosphatidylinositol (PI)	EPI - Healthy	0.106211437127062	0.403560679740726	0.268531015500794
met_103	met_103	1-stearoyl-2-docosahexaenoyl-GPC (18:0/22:6)	Lipid	Phosphatidylcholine (PC)	EPI - Healthy	0.899418541639419	0.955503353888903	0.0492883231244046
met_104	met_104	1-stearoyl-2-docosahexaenoyl-GPE (18:0/22:6)*	Lipid	Phosphatidylethanolamine (PE)	EPI - Healthy	0.928840710830991	0.961787311760876	-0.0540124668306157
met_105	met_105	1-stearoyl-2-linoleoyl-GPA (18:0/18:2)*	Lipid	Phosphatidic acid (PA)	EPI - Healthy	0.734405089315978	0.898750939326269	0.119752905549465
met_106	met_106	1-stearoyl-2-linoleoyl-GPC (18:0/18:2)*	Lipid	Phosphatidylcholine (PC)	EPI - Healthy	0.856395439412842	0.937956909833113	0.0130175165386622
met_107	met_107	1-stearoyl-2-linoleoyl-GPE (18:0/18:2)*	Lipid	Phosphatidylethanolamine (PE)	EPI - Healthy	0.851351377820373	0.935131252917023	0.043841951435436
met_108	met_108	1-stearoyl-2-linoleoyl-GPI (18:0/18:2)	Lipid	Phosphatidylinositol (PI)	EPI - Healthy	0.254230148176093	0.603060956235733	0.255929950129004
met_109	met_109	1-stearoyl-2-oleoyl-GPC (18:0/18:1)	Lipid	Phosphatidylcholine (PC)	EPI - Healthy	0.0746899216182356	0.341054936363609	0.184859553237338
met_110	met_110	1-stearoyl-2-oleoyl-GPE (18:0/18:1)	Lipid	Phosphatidylethanolamine (PE)	EPI - Healthy	0.0201458969197056	0.148453745262685	0.770609788558162
met_111	met_111	1-stearoyl-2-oleoyl-GPI (18:0/18:1)*	Lipid	Phosphatidylinositol (PI)	EPI - Healthy	0.0133964653620249	0.125529842096012	0.726331774736343
met_112	met_112	1-stearoyl-GPC (18:0)	Lipid	Lysophospholipid	EPI - Healthy	0.830516241394143	0.926672536395547	-0.0182082147476825
met_113	met_113	1-stearoyl-GPE (18:0)	Lipid	Lysophospholipid	EPI - Healthy	0.585563963456701	0.836992557935285	0.0557941278264437
met_114	met_114	1-stearoyl-GPG (18:0)	Lipid	Lysophospholipid	EPI - Healthy	0.213712626679941	0.557415911613408	-0.342429288261355
met_115	met_115	1-stearoyl-GPI (18:0)	Lipid	Lysophospholipid	EPI - Healthy	0.0156845593449291	0.129397614595665	-0.607880340672197
met_116	met_116	1-stearoyl-GPS (18:0)*	Lipid	Lysophospholipid	EPI - Healthy	0.49291802094355	0.766649135033103	0.365757244383935
met_117	met_117	2,3-dihydroxy-2-methylbutyrate	Amino Acid	Leucine, Isoleucine and Valine Metabolism	EPI - Healthy	0.467208915171174	0.757246568550155	0.462588266356629
met_118	met_118	2,3-dihydroxyisovalerate	Xenobiotics	Food Component/Plant	EPI - Healthy	0.130322526493413	0.441583917895091	0.759669458400921
met_119	met_119	2-aminoadipate	Amino Acid	Lysine Metabolism	EPI - Healthy	0.1843730135283	0.51638050652391	0.272994203401903
met_120	met_120	2-aminobutyrate	Amino Acid	Glutathione Metabolism	EPI - Healthy	0.424253225901038	0.741266090007312	-0.181603294818237
met_121	met_121	2-aminoheptanoate	Lipid	Fatty Acid, Amino	EPI - Healthy	0.136956003784592	0.448058650312525	-0.797137396036731
met_122	met_122	2-aminophenol sulfate	Xenobiotics	Chemical	EPI - Healthy	0.0351577022029902	0.221189761875877	-1.86364116282804
met_123	met_123	2-arachidonoylglycerol (20:4)	Lipid	Monoacylglycerol	EPI - Healthy	0.30548857532038	0.656843707275265	-0.495374660038518
met_124	met_124	2'-deoxycytidine	Nucleotide	Pyrimidine Metabolism, Cytidine containing	EPI - Healthy	0.0504149256597751	0.263896059143237	-0.43728457099785
met_125	met_125	2'-deoxyuridine	Nucleotide	Pyrimidine Metabolism, Uracil containing	EPI - Healthy	0.00762816817178174	0.0839098498895991	1.14219342105117
met_126	met_126	2-docosahexaenoylglycerol (22:6)*	Lipid	Monoacylglycerol	EPI - Healthy	0.446303646101932	0.743267307364795	-0.501003564673324
met_127	met_127	2-ethylphenylsulfate	Xenobiotics	Benzoate Metabolism	EPI - Healthy	0.357708656999179	0.701552637370483	0.61100784836213
met_128	met_128	2-hydroxy-3-methylvalerate	Amino Acid	Leucine, Isoleucine and Valine Metabolism	EPI - Healthy	0.00247180875566392	0.0367863303048806	0.560829088824423
met_129	met_129	2-hydroxyadipate	Lipid	Fatty Acid, Dicarboxylate	EPI - Healthy	0.107696314567612	0.403560679740726	-0.45658222925256
met_130	met_130	2-hydroxybehenate	Lipid	Fatty Acid, Monohydroxy	EPI - Healthy	0.66226807448547	0.85781497989204	0.124453781712787
met_131	met_131	2-hydroxybutyrate/2-hydroxyisobutyrate	Amino Acid	Glutathione Metabolism	EPI - Healthy	0.908006885044822	0.955503353888903	0.0276980838440006
met_132	met_132	2-hydroxydecanoate	Lipid	Fatty Acid, Monohydroxy	EPI - Healthy	0.00111055976044194	0.0225974905897259	1.47974015036932
met_133	met_133	2-hydroxyglutarate	Lipid	Fatty Acid, Dicarboxylate	EPI - Healthy	0.0768354026426054	0.342008370964001	-0.453524082121328
met_134	met_134	2-hydroxyheptanoate*	Lipid	Fatty Acid, Monohydroxy	EPI - Healthy	0.233459193852709	0.589523741716983	0.358265999343858
met_135	met_135	2-hydroxylaurate	Lipid	Fatty Acid, Monohydroxy	EPI - Healthy	0.485075366013225	0.764079868403606	0.3021862746819
met_136	met_136	2-hydroxymyristate	Lipid	Fatty Acid, Monohydroxy	EPI - Healthy	0.741801162612272	0.898750939326269	-0.077982202157217
met_137	met_137	2-hydroxynervonate*	Lipid	Fatty Acid, Monohydroxy	EPI - Healthy	0.179265299587675	0.511512640552801	0.482660061072786
met_138	met_138	2-hydroxyoctanoate	Lipid	Fatty Acid, Monohydroxy	EPI - Healthy	0.0141303408500358	0.128775024058078	0.829424167673484
met_139	met_139	2-hydroxyoleate	Lipid	Fatty Acid, Monohydroxy	EPI - Healthy	0.827497471269515	0.925728449350626	-0.0596793371376058
met_140	met_140	2-hydroxypalmitate	Lipid	Fatty Acid, Monohydroxy	EPI - Healthy	0.743630553223843	0.898750939326269	-0.087824269757535
met_141	met_141	2-hydroxyphenylacetate	Amino Acid	Tyrosine Metabolism	EPI - Healthy	0.720462842438746	0.892057581420894	0.1411311171792
met_142	met_142	2-hydroxystearate	Lipid	Fatty Acid, Monohydroxy	EPI - Healthy	0.892562684538643	0.954162081077225	-0.0363488870842679
met_143	met_143	2-ketogulonate	Carbohydrate	Fructose, Mannose and Galactose Metabolism	EPI - Healthy	0.620972830223233	0.852176699448104	0.143780076948003
met_144	met_144	2-linoleoylglycerol (18:2)	Lipid	Monoacylglycerol	EPI - Healthy	0.0436496542634461	0.25290143195386	-0.696664213064263
met_145	met_145	2-methylbutyrylcarnitine (C5)	Amino Acid	Leucine, Isoleucine and Valine Metabolism	EPI - Healthy	0.817467627666063	0.925728449350626	0.0658364592789542
met_146	met_146	2-methylcitrate/homocitrate	Energy	TCA Cycle	EPI - Healthy	0.742819332952672	0.898750939326269	0.0673594321111079
met_147	met_147	2-oleoylglycerol (18:1)	Lipid	Monoacylglycerol	EPI - Healthy	0.436003078659953	0.741362719586855	0.362685294962958
met_148	met_148	2'-O-methylcytidine	Nucleotide	Pyrimidine Metabolism, Cytidine containing	EPI - Healthy	0.150059498646787	0.460242431404716	0.154338080182357
met_149	met_149	2'-O-methyluridine	Nucleotide	Pyrimidine Metabolism, Uracil containing	EPI - Healthy	0.322374773854817	0.673332180010099	0.149577333821596
met_150	met_150	2-oxindole-3-acetate	Xenobiotics	Food Component/Plant	EPI - Healthy	0.420645606368561	0.74003910086278	-0.501833217029801
met_151	met_151	2-oxoarginine*	Amino Acid	Urea cycle; Arginine and Proline Metabolism	EPI - Healthy	2.57784864153375e-05	0.00139756222780294	2.44217568073332
met_152	met_152	2-palmitoleoyl-GPC (16:1)*	Lipid	Lysophospholipid	EPI - Healthy	0.934714743167552	0.964201261966433	0.0234945161356171
met_153	met_153	2-palmitoylglycerol (16:0)	Lipid	Monoacylglycerol	EPI - Healthy	0.421199143766461	0.74003910086278	-0.371361962786005
met_154	met_154	2-palmitoyl-GPC (16:0)*	Lipid	Lysophospholipid	EPI - Healthy	0.634340854098851	0.852176699448104	-0.11949103389911
met_155	met_155	2-piperidinone	Xenobiotics	Food Component/Plant	EPI - Healthy	0.239792959825811	0.596730677074722	0.881723204288832
met_156	met_156	2-stearoyl-GPE (18:0)*	Lipid	Lysophospholipid	EPI - Healthy	0.878500720829806	0.949211234623116	-0.0391811289946494
met_157	met_157	3-(3-hydroxyphenyl)propionate	Xenobiotics	Benzoate Metabolism	EPI - Healthy	0.760922339692576	0.910946460294425	-0.151920136502568
met_158	met_158	3-(3-hydroxyphenyl)propionate sulfate	Xenobiotics	Benzoate Metabolism	EPI - Healthy	0.999943478772387	0.999943478772387	4.81593512211553e-05
met_159	met_159	3-(4-hydroxyphenyl)lactate	Amino Acid	Tyrosine Metabolism	EPI - Healthy	0.556189130262161	0.814956659978726	0.0641021276427102
met_160	met_160	3-(4-hydroxyphenyl)propionate	Xenobiotics	Benzoate Metabolism	EPI - Healthy	0.816776856596249	0.925728449350626	-0.119054541228428
met_161	met_161	3-acetylphenol sulfate	Xenobiotics	Chemical	EPI - Healthy	0.314178195043798	0.667958683580512	0.603179451131427
met_162	met_162	3-aminoisobutyrate	Nucleotide	Pyrimidine Metabolism, Thymine containing	EPI - Healthy	0.439013408021456	0.741362719586855	-0.254215137230622
met_163	met_163	3beta-hydroxy-5-cholestenoate	Lipid	Sterol	EPI - Healthy	0.792449118798031	0.922498283999548	0.0823822741857604
met_164	met_164	3-carboxy-4-methyl-5-propyl-2-furanpropanoate (CMPF)	Lipid	Fatty Acid, Dicarboxylate	EPI - Healthy	0.84105279458712	0.929198065635552	-0.207519069861185
met_165	met_165	3-hydroxy-2-ethylpropionate	Amino Acid	Leucine, Isoleucine and Valine Metabolism	EPI - Healthy	0.817185960807468	0.925728449350626	-0.0359134655150686
met_166	met_166	3-hydroxy-3-methylglutarate	Lipid	Mevalonate Metabolism	EPI - Healthy	0.50851226725064	0.780220292899649	0.104964155483501
met_167	met_167	3-hydroxy-3-phenylpropionate	Xenobiotics	Benzoate Metabolism	EPI - Healthy	0.435972860682465	0.741362719586855	0.377127974585255
met_168	met_168	3-hydroxyadipate*	Lipid	Fatty Acid, Dicarboxylate	EPI - Healthy	0.0751210277048808	0.341054936363609	-0.511850727999352
met_169	met_169	3-hydroxybutyrate (BHBA)	Lipid	Ketone Bodies	EPI - Healthy	0.540500677151181	0.80122151648179	0.150806168442882
met_170	met_170	3-hydroxybutyrylcarnitine (2)	Lipid	Fatty Acid Metabolism(Acyl Carnitine)	EPI - Healthy	0.142223097131676	0.454079273762053	0.297189424334579
met_171	met_171	3-hydroxydecanoate	Lipid	Fatty Acid, Monohydroxy	EPI - Healthy	0.884616836171828	0.949211234623116	-0.0367474126298018
met_172	met_172	3-hydroxyhexanoate	Lipid	Fatty Acid, Monohydroxy	EPI - Healthy	0.907353308397076	0.955503353888903	-0.0226987049185929
met_173	met_173	3-hydroxyisobutyrate	Amino Acid	Leucine, Isoleucine and Valine Metabolism	EPI - Healthy	0.077607839093605	0.342008370964001	0.310371961047566
met_174	met_174	3-hydroxylaurate	Lipid	Fatty Acid, Monohydroxy	EPI - Healthy	0.416911469999339	0.74003910086278	-0.311173215290285
met_175	met_175	3-hydroxyoctanoate	Lipid	Fatty Acid, Monohydroxy	EPI - Healthy	0.649705097332661	0.852176699448104	-0.0788022557343071
met_176	met_176	3-hydroxypyridine sulfate	Xenobiotics	Chemical	EPI - Healthy	0.1164410451175	0.412945678946153	1.00037191413831
met_177	met_177	3-hydroxysebacate	Lipid	Fatty Acid, Monohydroxy	EPI - Healthy	0.103821107903248	0.403256811509056	0.825934392591182
met_178	met_178	3-hydroxystachydrine*	Xenobiotics	Food Component/Plant	EPI - Healthy	0.0775001889422017	0.342008370964001	0.958280962658632
met_179	met_179	3-hydroxystearate	Lipid	Fatty Acid, Monohydroxy	EPI - Healthy	0.791791932113252	0.922498283999548	0.103711409831954
met_180	met_180	3-indoxyl sulfate	Amino Acid	Tryptophan Metabolism	EPI - Healthy	0.649736399384784	0.852176699448104	0.295496460230991
met_181	met_181	3-methoxycatechol sulfate (2)	Xenobiotics	Benzoate Metabolism	EPI - Healthy	0.0136330588367804	0.12618892264776	-1.4769584988131
met_182	met_182	3-methoxytyrosine	Amino Acid	Tyrosine Metabolism	EPI - Healthy	0.00480560764671255	0.0588299387718521	-0.75201648700195
met_183	met_183	3-methyl catechol sulfate (1)	Xenobiotics	Benzoate Metabolism	EPI - Healthy	0.396908761692014	0.727666063102025	0.565804105204203
met_184	met_184	3-methyl-2-oxobutyrate	Amino Acid	Leucine, Isoleucine and Valine Metabolism	EPI - Healthy	0.792384378869154	0.922498283999548	0.0352322046520224
met_185	met_185	3-methyl-2-oxovalerate	Amino Acid	Leucine, Isoleucine and Valine Metabolism	EPI - Healthy	0.222994122838238	0.573737421132957	-0.145199609238072
met_186	met_186	3-methylglutaconate	Amino Acid	Leucine, Isoleucine and Valine Metabolism	EPI - Healthy	0.138499286064385	0.451162910398574	0.591370999663501
met_187	met_187	3-methylhistidine	Amino Acid	Histidine Metabolism	EPI - Healthy	0.141956772628003	0.454079273762053	0.301759604313661
met_188	met_188	3-phenylpropionate (hydrocinnamate)	Xenobiotics	Benzoate Metabolism	EPI - Healthy	0.624617599805607	0.852176699448104	0.26498358842169
met_189	met_189	3-ureidoisobutyrate	Nucleotide	Pyrimidine Metabolism, Uracil containing	EPI - Healthy	0.691144497680961	0.872825703598072	0.176296138053401
met_190	met_190	3-ureidopropionate	Nucleotide	Pyrimidine Metabolism, Uracil containing	EPI - Healthy	0.0414457231104934	0.244556391113438	0.462953878215856
met_191	met_191	4-acetamidobutanoate	Amino Acid	Polyamine Metabolism	EPI - Healthy	0.39254192143064	0.727666063102025	0.203738419330776
met_192	met_192	4-acetylphenol sulfate	Xenobiotics	Drug - Other	EPI - Healthy	0.508839321456293	0.780220292899649	0.276722935479882
met_193	met_193	4-allylphenol sulfate	Xenobiotics	Food Component/Plant	EPI - Healthy	0.603146626183418	0.84462783998748	0.195580018269448
met_194	met_194	4-aminophenol sulfate (2)	Xenobiotics	Drug - Analgesics, Anesthetics	EPI - Healthy	0.504196228484578	0.778399388463127	0.282007409351303
met_195	met_195	4-ethylphenylsulfate	Xenobiotics	Benzoate Metabolism	EPI - Healthy	0.337087104893584	0.679068952310676	0.374684749874798
met_196	met_196	4-guanidinobutanoate	Amino Acid	Guanidino and Acetamido Metabolism	EPI - Healthy	0.00221622994479679	0.0339518713528607	1.65110206431746
met_197	met_197	4-hydroxy-2-nonenal	Lipid	Fatty Acid, Oxidized	EPI - Healthy	0.597268871984226	0.843544635098182	0.106338411267902
met_198	met_198	4-hydroxycatechol sulfate	Xenobiotics	Benzoate Metabolism	EPI - Healthy	0.0153102498855688	0.129397614595665	-1.48125188357739
met_199	met_199	4-hydroxychlorothalonil	Xenobiotics	Chemical	EPI - Healthy	0.474647634986929	0.75869038064096	-0.573291703017776
met_200	met_200	4-hydroxycinnamate sulfate	Amino Acid	Tyrosine Metabolism	EPI - Healthy	0.381300916232384	0.719918894080547	-0.694949004931189
met_201	met_201	4-hydroxymandelate	Xenobiotics	Benzoate Metabolism	EPI - Healthy	0.405250830901024	0.732346144413993	-0.194707662073116
met_202	met_202	4-hydroxyphenylacetate	Amino Acid	Phenylalanine Metabolism	EPI - Healthy	2.48875436753721e-07	6.29654854986915e-05	2.09066091209261
met_203	met_203	4-hydroxyphenylacetatoylcarnitine	Amino Acid	Tyrosine Metabolism	EPI - Healthy	1.73280972604284e-05	0.00107036183157274	3.61079652593358
met_204	met_204	4-hydroxyphenylacetylglutamine	Peptide	Acetylated Peptides	EPI - Healthy	1.29639775749246e-05	0.00107036183157274	1.92994404908715
met_205	met_205	4-hydroxyphenylacetylglycine	Peptide	Acetylated Peptides	EPI - Healthy	6.78444942158134e-06	0.000643674638872529	2.10246940481921
met_206	met_206	4-hydroxyphenylpyruvate	Amino Acid	Tyrosine Metabolism	EPI - Healthy	0.00114022077044881	0.0225974905897259	0.833117420142657
met_207	met_207	4-imidazoleacetate	Amino Acid	Histidine Metabolism	EPI - Healthy	0.0106403414609924	0.113746748857651	0.867353866649943
met_208	met_208	4-methoxyphenol sulfate	Amino Acid	Tyrosine Metabolism	EPI - Healthy	0.121879093093129	0.424340512191217	-1.12363852722272
met_209	met_209	4-methyl-2-oxopentanoate	Amino Acid	Leucine, Isoleucine and Valine Metabolism	EPI - Healthy	0.0198227959976589	0.14750492315905	-0.252312117263097
met_210	met_210	4-methylcatechol sulfate	Xenobiotics	Benzoate Metabolism	EPI - Healthy	0.638076391149922	0.852176699448104	0.494477056408694
met_211	met_211	4-methylguaiacol sulfate	Xenobiotics	Benzoate Metabolism	EPI - Healthy	0.332735597994286	0.676775254389621	0.501593119952201
met_212	met_212	4-vinylguaiacol sulfate	Xenobiotics	Food Component/Plant	EPI - Healthy	0.194837663895202	0.52626970425786	-1.41629223872651
met_213	met_213	4-vinylphenol sulfate	Xenobiotics	Benzoate Metabolism	EPI - Healthy	0.583073365954279	0.835533750261605	-0.236527545168047
met_214	met_214	5,6-dihydrothymine	Nucleotide	Pyrimidine Metabolism, Thymine containing	EPI - Healthy	0.0550596585683984	0.280471683579962	-0.596209742162285
met_215	met_215	5,6-dihydrouridine	Nucleotide	Pyrimidine Metabolism, Uracil containing	EPI - Healthy	0.00116113588010449	0.0225974905897259	0.247758874227734
met_216	met_216	5-aminovalerate	Amino Acid	Lysine Metabolism	EPI - Healthy	0.00218374890196798	0.0339518713528607	0.990798980519302
met_217	met_217	5-bromotryptophan	Amino Acid	Tryptophan Metabolism	EPI - Healthy	0.443823246729128	0.741986441117639	0.283549646852514
met_218	met_218	5-dodecenoate (12:1n7)	Lipid	Medium Chain Fatty Acid	EPI - Healthy	0.568191584710744	0.826163626044933	0.209524826633113
met_219	met_219	5-dodecenoylcarnitine (C12:1)	Lipid	Fatty Acid Metabolism(Acyl Carnitine)	EPI - Healthy	0.729571582018293	0.898750939326269	-0.130927765138344
met_220	met_220	5-hydroxyhexanoate	Lipid	Fatty Acid, Monohydroxy	EPI - Healthy	0.712302865583856	0.884841039244103	-0.0914243855136315
met_221	met_221	5-hydroxyindole sulfate	Amino Acid	Tryptophan Metabolism	EPI - Healthy	0.810448208478592	0.925728449350626	-0.12193649634378
met_222	met_222	5-hydroxyindoleacetate	Amino Acid	Tryptophan Metabolism	EPI - Healthy	0.0451515601925753	0.255224211211383	0.581910829124392
met_223	met_223	5-hydroxylysine	Amino Acid	Lysine Metabolism	EPI - Healthy	0.0718281291406085	0.33542088641652	0.712439708322635
met_224	met_224	5-hydroxymethyl-2'-deoxycytidine	Nucleotide	Pyrimidine Metabolism, Cytidine containing	EPI - Healthy	0.67420878364774	0.862941765242217	0.131884238261666
met_225	met_225	5-hydroxymethylcytidine	Nucleotide	Pyrimidine Metabolism, Cytidine containing	EPI - Healthy	0.105661452122925	0.403560679740726	-0.218565405036131
met_226	met_226	5-methyl-2'-deoxycytidine	Nucleotide	Pyrimidine Metabolism, Cytidine containing	EPI - Healthy	0.117518137881909	0.412945678946153	-0.270525283133684
met_227	met_227	5-methylcytidine	Nucleotide	Pyrimidine Metabolism, Cytidine containing	EPI - Healthy	0.439689231500329	0.741362719586855	0.154270242473452
met_228	met_228	5-methylcytosine	Nucleotide	Pyrimidine Metabolism, Cytidine containing	EPI - Healthy	0.0310775953564429	0.205112129352523	1.02193126365039
met_229	met_229	5-methylthioadenosine (MTA)	Amino Acid	Polyamine Metabolism	EPI - Healthy	0.178088594054561	0.511512640552801	0.2118954316071
met_230	met_230	5-methylthioribose**	Amino Acid	Methionine, Cysteine, SAM and Taurine Metabolism	EPI - Healthy	0.0173721518745963	0.139956734487782	-0.346382317744101
met_231	met_231	5-oxoproline	Amino Acid	Glutathione Metabolism	EPI - Healthy	0.0273166855751859	0.185119324567554	0.260217043677192
met_232	met_232	6-hydroxyindole sulfate	Xenobiotics	Chemical	EPI - Healthy	0.800777809747722	0.925728449350626	0.158373080236657
met_233	met_233	6-oxopiperidine-2-carboxylate	Amino Acid	Lysine Metabolism	EPI - Healthy	0.112146191313137	0.407050638625358	0.300943227937081
met_234	met_234	7-alpha-hydroxy-3-oxo-4-cholestenoate (7-Hoca)	Lipid	Sterol	EPI - Healthy	0.21308149797536	0.557415911613408	0.300492755616697
met_235	met_235	7-hydroxyindole sulfate	Amino Acid	Tryptophan Metabolism	EPI - Healthy	0.663685882404382	0.858156021711969	-0.265612920757099
met_236	met_236	7-ketodeoxycholate	Lipid	Secondary Bile Acid Metabolism	EPI - Healthy	0.22544905110743	0.576147575052322	0.787642186686628
met_237	met_237	7-methylguanine	Nucleotide	Purine Metabolism, Guanine containing	EPI - Healthy	0.248372966860055	0.603060956235733	0.214148137508794
met_238	met_238	9,10-DiHOME	Lipid	Fatty Acid, Dihydroxy	EPI - Healthy	0.39580805437369	0.727666063102025	-0.296062083645616
met_239	met_239	acetylcarnitine (C2)	Lipid	Fatty Acid Metabolism(Acyl Carnitine)	EPI - Healthy	0.907671995931838	0.955503353888903	0.0253018102409003
met_240	met_240	aconitate [cis or trans]	Energy	TCA Cycle	EPI - Healthy	0.000855264574494295	0.0198906365773776	0.340996341067458
met_241	met_241	adenine	Nucleotide	Purine Metabolism, Adenine containing	EPI - Healthy	0.772466037070662	0.914319779831991	-0.0611172295859154
met_242	met_242	adenosine	Nucleotide	Purine Metabolism, Adenine containing	EPI - Healthy	7.43385404828856e-05	0.00352643451415688	-2.45279972654532
met_243	met_243	adipoylcarnitine (C6-DC)	Lipid	Fatty Acid Metabolism(Acyl Carnitine)	EPI - Healthy	0.0280508035799693	0.188412034665457	-0.552903669167721
met_244	met_244	adrenate (22:4n6)	Lipid	Polyunsaturated Fatty Acid (n3 and n6)	EPI - Healthy	0.82267907342083	0.925728449350626	0.105954641104068
met_245	met_245	adrenoylcarnitine (C22:4)*	Lipid	Fatty Acid Metabolism(Acyl Carnitine)	EPI - Healthy	0.850122752677984	0.935131252917023	0.0531961153300633
met_246	met_246	alanine	Amino Acid	Alanine and Aspartate Metabolism	EPI - Healthy	0.946323853663302	0.966848213609841	0.00600117265971617
met_247	met_247	allantoic acid	Nucleotide	Purine Metabolism, (Hypo)Xanthine/Inosine containing	EPI - Healthy	0.0120227799068355	0.120069604595897	0.32726164653344
met_248	met_248	allantoin	Nucleotide	Purine Metabolism, (Hypo)Xanthine/Inosine containing	EPI - Healthy	0.0155864747370981	0.129397614595665	0.141514074766749
met_249	met_249	alpha-CEHC	Cofactors and Vitamins	Tocopherol Metabolism	EPI - Healthy	0.00576671276416942	0.0689940281973488	-1.98507587403519
met_250	met_250	alpha-CEHC glucuronide*	Cofactors and Vitamins	Tocopherol Metabolism	EPI - Healthy	0.00602695494266617	0.0693099818406609	-1.25252036492404
met_251	met_251	alpha-CEHC sulfate	Cofactors and Vitamins	Tocopherol Metabolism	EPI - Healthy	0.000340792115341619	0.0103464486217715	-2.02904242386032
met_252	met_252	alpha-hydroxycaproate	Lipid	Fatty Acid, Monohydroxy	EPI - Healthy	0.701984246314733	0.878200221804554	-0.0811739578412788
met_253	met_253	alpha-hydroxyisocaproate	Amino Acid	Leucine, Isoleucine and Valine Metabolism	EPI - Healthy	0.832083378877656	0.926672536395547	0.0411452756984251
met_254	met_254	alpha-hydroxyisovalerate	Amino Acid	Leucine, Isoleucine and Valine Metabolism	EPI - Healthy	0.308606240380777	0.661672701833361	0.206820459480281
met_255	met_255	alpha-ketobutyrate	Amino Acid	Methionine, Cysteine, SAM and Taurine Metabolism	EPI - Healthy	0.944035225423547	0.966848213609841	-0.0339809314139835
met_256	met_256	alpha-ketoglutaramate**	Amino Acid	Glutamate Metabolism	EPI - Healthy	0.000741229161384903	0.0187530977830381	0.989387674737344
met_257	met_257	alpha-ketoglutarate	Energy	TCA Cycle	EPI - Healthy	0.41318189111056	0.737894247889211	-0.151117183735099
met_258	met_258	alpha-tocopherol	Cofactors and Vitamins	Tocopherol Metabolism	EPI - Healthy	0.037893879899493	0.231947216481574	-0.408254128275907
met_259	met_259	adenosine 5'-monophosphate (AMP)	Nucleotide	Purine Metabolism, Adenine containing	EPI - Healthy	1.83329430967664e-05	0.00107036183157274	-2.89362830175495
met_260	met_260	anserine	Amino Acid	Histidine Metabolism	EPI - Healthy	0.243592210558944	0.6005948226563	-0.189824269324501
met_261	met_261	anthranilate	Amino Acid	Tryptophan Metabolism	EPI - Healthy	0.0523099716620348	0.270163651224847	0.42871237397729
met_262	met_262	arabitol/xylitol	Carbohydrate	Pentose Metabolism	EPI - Healthy	0.0411101569888063	0.244556391113438	0.332960357655889
met_263	met_263	arabonate/xylonate	Carbohydrate	Pentose Metabolism	EPI - Healthy	0.0132960686418251	0.125529842096012	0.303882837547298
met_264	met_264	arachidate (20:0)	Lipid	Long Chain Fatty Acid	EPI - Healthy	0.834990750792759	0.926672536395547	0.0684602321152481
met_265	met_265	arachidonate (20:4n6)	Lipid	Polyunsaturated Fatty Acid (n3 and n6)	EPI - Healthy	0.731726112996479	0.898750939326269	-0.0725291510541029
met_266	met_266	arachidonoylcarnitine (C20:4)	Lipid	Fatty Acid Metabolism(Acyl Carnitine)	EPI - Healthy	0.885430242573342	0.949211234623116	-0.0370655740420686
met_267	met_267	arachidonoylcholine	Lipid	Fatty Acid Metabolism (Acyl Choline)	EPI - Healthy	0.110007505031939	0.403560679740726	-0.431361202978698
met_268	met_268	arachidoylcarnitine (C20)*	Lipid	Fatty Acid Metabolism(Acyl Carnitine)	EPI - Healthy	0.149057542620716	0.460242431404716	-0.459177225276518
met_269	met_269	argininate*	Amino Acid	Urea cycle; Arginine and Proline Metabolism	EPI - Healthy	0.00052526258439392	0.0142383679126781	0.662114165084253
met_270	met_270	arginine	Amino Acid	Urea cycle; Arginine and Proline Metabolism	EPI - Healthy	0.253728436695073	0.603060956235733	0.0963999247237074
met_271	met_271	argininosuccinate	Amino Acid	Urea cycle; Arginine and Proline Metabolism	EPI - Healthy	0.0939301373764412	0.377211504067296	0.566307160452941
met_272	met_272	asparagine	Amino Acid	Alanine and Aspartate Metabolism	EPI - Healthy	0.0179224343361973	0.139956734487782	-0.33853804245841
met_273	met_273	aspartate	Amino Acid	Alanine and Aspartate Metabolism	EPI - Healthy	0.404948939753916	0.732346144413993	0.122166906006434
met_274	met_274	azelate (C9-DC)	Lipid	Fatty Acid, Dicarboxylate	EPI - Healthy	0.013101925990842	0.125529842096012	0.738144430720996
met_275	met_275	behenoyl dihydrosphingomyelin (d18:0/22:0)*	Lipid	Sphingolipid Metabolism	EPI - Healthy	0.526974045387261	0.790990890490964	0.203063001885482
met_276	met_276	behenoyl sphingomyelin (d18:1/22:0)*	Lipid	Sphingolipid Metabolism	EPI - Healthy	0.688580741428595	0.872508819272627	-0.0669682008894617
met_277	met_277	behenoylcarnitine (C22)*	Lipid	Fatty Acid Metabolism(Acyl Carnitine)	EPI - Healthy	0.169663558387918	0.49528708006319	-0.384415455537323
met_278	met_278	benzoate	Xenobiotics	Benzoate Metabolism	EPI - Healthy	0.0124421535793865	0.122644085282524	-0.804509318043844
met_279	met_279	beta-alanine	Nucleotide	Pyrimidine Metabolism, Uracil containing	EPI - Healthy	0.159960777295085	0.481786626853052	-0.437347910337396
met_280	met_280	beta-guanidinopropanoate	Xenobiotics	Food Component/Plant	EPI - Healthy	0.131096860079839	0.442233408002658	0.501781246487844
met_281	met_281	beta-hydroxyisovalerate	Amino Acid	Leucine, Isoleucine and Valine Metabolism	EPI - Healthy	0.275512836071644	0.629862176440897	-0.141933573712865
met_282	met_282	betaine	Amino Acid	Glycine, Serine and Threonine Metabolism	EPI - Healthy	0.144146639655755	0.457771127609698	0.175052802005759
met_283	met_283	beta-sitosterol	Lipid	Sterol	EPI - Healthy	0.661360210363734	0.85781497989204	-0.162465727181948
met_284	met_284	bilirubin (Z,Z)	Cofactors and Vitamins	Hemoglobin and Porphyrin Metabolism	EPI - Healthy	0.208251031349069	0.552666198580221	-0.477299348721218
met_285	met_285	bilirubin (E,E)*	Cofactors and Vitamins	Hemoglobin and Porphyrin Metabolism	EPI - Healthy	0.989324207680662	0.994240360108423	-0.00544568064502879
met_286	met_286	biliverdin	Cofactors and Vitamins	Hemoglobin and Porphyrin Metabolism	EPI - Healthy	0.738905797721645	0.898750939326269	-0.117283502738814
met_287	met_287	biotin	Cofactors and Vitamins	Biotin Metabolism	EPI - Healthy	0.987830923283749	0.994240360108423	-0.00794743816577487
met_288	met_288	butyrylcarnitine (C4)	Lipid	Fatty Acid Metabolism (also BCAA Metabolism)	EPI - Healthy	0.741756993761475	0.898750939326269	0.0821986673226594
met_289	met_289	campesterol	Lipid	Sterol	EPI - Healthy	0.38326402225829	0.721829759042288	-0.429467802614254
met_290	met_290	caprate (10:0)	Lipid	Medium Chain Fatty Acid	EPI - Healthy	0.0352988999226778	0.221189761875877	0.608329485947886
met_291	met_291	caproate (6:0)	Lipid	Medium Chain Fatty Acid	EPI - Healthy	0.467496528236322	0.757246568550155	0.123951171318949
met_292	met_292	caprylate (8:0)	Lipid	Medium Chain Fatty Acid	EPI - Healthy	0.104666128942403	0.403256811509056	0.38645148167142
met_293	met_293	carboxyethyl-GABA	Amino Acid	Glutamate Metabolism	EPI - Healthy	0.220922527913775	0.570340811859031	-0.372500376189122
met_294	met_294	carnitine	Lipid	Carnitine Metabolism	EPI - Healthy	0.0627384493912919	0.311231915607782	-0.267037261230324
met_295	met_295	carnosine	Amino Acid	Histidine Metabolism	EPI - Healthy	0.034040472708421	0.218955243946538	0.158138346285004
met_296	met_296	carotene diol (1)	Cofactors and Vitamins	Vitamin A Metabolism	EPI - Healthy	0.880665545486659	0.949211234623116	0.102059198630773
met_297	met_297	catechol sulfate	Xenobiotics	Benzoate Metabolism	EPI - Healthy	0.583442539708367	0.835533750261605	0.386229173024447
met_298	met_298	ceramide (d16:1/24:1, d18:1/22:1)*	Lipid	Ceramides	EPI - Healthy	0.00378204145003789	0.0506451833774298	0.886471978300126
met_299	met_299	ceramide (d18:1/17:0, d17:1/18:0)*	Lipid	Ceramides	EPI - Healthy	0.528612154596773	0.790990890490964	-0.171281876721804
met_300	met_300	ceramide (d18:2/24:1, d18:1/24:2)*	Lipid	Ceramides	EPI - Healthy	0.318321924224086	0.66881807792377	0.191845773052327
met_301	met_301	cerotoylcarnitine (C26)*	Lipid	Fatty Acid Metabolism(Acyl Carnitine)	EPI - Healthy	0.0901902585671583	0.370118979051111	-0.421558759705924
met_302	met_302	cetirizine	Xenobiotics	Drug - Respiratory	EPI - Healthy	0.329876800921125	0.675505343076242	0.00707487158583521
met_303	met_303	C-glycosyltryptophan	Amino Acid	Tryptophan Metabolism	EPI - Healthy	0.0156133767818671	0.129397614595665	0.308795481356152
met_304	met_304	chenodeoxycholate	Lipid	Primary Bile Acid Metabolism	EPI - Healthy	0.418480116650618	0.74003910086278	-0.434758612435263
met_305	met_305	cholate	Lipid	Primary Bile Acid Metabolism	EPI - Healthy	0.313937506897566	0.667958683580512	0.915896499956822
met_306	met_306	cholesterol	Lipid	Sterol	EPI - Healthy	0.786974776465611	0.921780640952776	0.0453805161870698
met_307	met_307	choline	Lipid	Phospholipid Metabolism	EPI - Healthy	1.69184355838857e-05	0.00107036183157274	0.617926833522672
met_308	met_308	cis-4-decenoylcarnitine (C10:1)	Lipid	Fatty Acid Metabolism(Acyl Carnitine)	EPI - Healthy	0.640979716800319	0.852176699448104	-0.161407354284006
met_309	met_309	cis-urocanate	Amino Acid	Histidine Metabolism	EPI - Healthy	0.421208025787511	0.74003910086278	0.32650431963162
met_310	met_310	citrate	Energy	TCA Cycle	EPI - Healthy	0.142385859229735	0.454079273762053	0.140296409467125
met_311	met_311	citrulline	Amino Acid	Urea cycle; Arginine and Proline Metabolism	EPI - Healthy	0.00595318874211044	0.0693099818406609	0.246327021001847
met_312	met_312	cytidine 5'-monophosphate (5'-CMP)	Nucleotide	Pyrimidine Metabolism, Cytidine containing	EPI - Healthy	0.517174596811828	0.788223933695136	0.328531206955538
met_313	met_313	cortisol	Lipid	Corticosteroids	EPI - Healthy	0.434417370939517	0.741362719586855	0.307216414916398
met_314	met_314	cortisone	Lipid	Corticosteroids	EPI - Healthy	0.763401638543583	0.912151007962717	-0.073695898410003
met_315	met_315	creatine	Amino Acid	Creatine Metabolism	EPI - Healthy	0.116132293028873	0.412945678946153	-0.930714733448397
met_316	met_316	creatinine	Amino Acid	Creatine Metabolism	EPI - Healthy	0.201491575066276	0.538247968143591	-0.0788252251611437
met_317	met_317	cys-gly, oxidized	Amino Acid	Glutathione Metabolism	EPI - Healthy	0.475805825013303	0.75869038064096	-0.501881524076506
met_318	met_318	cystathionine	Amino Acid	Methionine, Cysteine, SAM and Taurine Metabolism	EPI - Healthy	0.528329314566761	0.790990890490964	0.182825316044169
met_319	met_319	cysteine	Amino Acid	Methionine, Cysteine, SAM and Taurine Metabolism	EPI - Healthy	0.304168067373628	0.655862395274385	-0.232642657789172
met_320	met_320	cysteine s-sulfate	Amino Acid	Methionine, Cysteine, SAM and Taurine Metabolism	EPI - Healthy	0.0886245531845973	0.367573966486936	-0.46802193035929
met_321	met_321	cysteine sulfinic acid	Amino Acid	Methionine, Cysteine, SAM and Taurine Metabolism	EPI - Healthy	0.70011210671828	0.878200221804554	0.0689288713930109
met_322	met_322	cysteine-glutathione disulfide	Amino Acid	Glutathione Metabolism	EPI - Healthy	0.00307269356131995	0.0431884150563304	-0.932051543520959
met_323	met_323	cysteinylglycine	Amino Acid	Glutathione Metabolism	EPI - Healthy	0.728697541240934	0.898750939326269	-0.249500101563801
met_324	met_324	cysteinylglycine disulfide*	Amino Acid	Glutathione Metabolism	EPI - Healthy	0.00115380143683775	0.0225974905897259	-1.30575491428863
met_325	met_325	cystine	Amino Acid	Methionine, Cysteine, SAM and Taurine Metabolism	EPI - Healthy	4.52501632999557e-07	8.5862184861666e-05	-2.29499124996514
met_326	met_326	cytidine	Nucleotide	Pyrimidine Metabolism, Cytidine containing	EPI - Healthy	0.925786632242852	0.961433151404829	0.0220008490560239
met_327	met_327	cytosine	Nucleotide	Pyrimidine Metabolism, Cytidine containing	EPI - Healthy	0.0145977399230877	0.128775024058078	1.24149889910102
met_328	met_328	daidzein sulfate (2)	Xenobiotics	Food Component/Plant	EPI - Healthy	0.582038786788634	0.835533750261605	0.566131608396918
met_329	met_329	decanoylcarnitine (C10)	Lipid	Fatty Acid Metabolism(Acyl Carnitine)	EPI - Healthy	0.90515804881711	0.955503353888903	-0.0400500006201047
met_330	met_330	deoxycarnitine	Lipid	Carnitine Metabolism	EPI - Healthy	0.311412387276182	0.6658084561764	0.104747801437281
met_331	met_331	deoxycholate	Lipid	Secondary Bile Acid Metabolism	EPI - Healthy	0.473633312848673	0.75869038064096	-0.532776219307859
met_332	met_332	dihomo-linoleate (20:2n6)	Lipid	Polyunsaturated Fatty Acid (n3 and n6)	EPI - Healthy	0.739896304194591	0.898750939326269	0.154395051399646
met_333	met_333	dihomo-linolenate (20:3n3 or n6)	Lipid	Polyunsaturated Fatty Acid (n3 and n6)	EPI - Healthy	0.811008873161737	0.925728449350626	0.0697212546580563
met_334	met_334	dihomo-linolenoylcarnitine (20:3n3 or 6)*	Lipid	Fatty Acid Metabolism(Acyl Carnitine)	EPI - Healthy	0.488310043882873	0.764235032364853	-0.161965017780447
met_335	met_335	dihomo-linolenoyl-choline	Lipid	Fatty Acid Metabolism (Acyl Choline)	EPI - Healthy	0.133075824964092	0.443140126984269	-0.495448057102014
met_336	met_336	dihomo-linoleoylcarnitine (C20:2)*	Lipid	Fatty Acid Metabolism(Acyl Carnitine)	EPI - Healthy	0.178649041353985	0.511512640552801	-0.281262633883677
met_337	met_337	dihydroferulic acid	Xenobiotics	Food Component/Plant	EPI - Healthy	0.30403920924382	0.655862395274385	-0.592182256512208
met_338	met_338	dihydroorotate	Nucleotide	Pyrimidine Metabolism, Orotate containing	EPI - Healthy	5.98008446878789e-06	0.000643674638872529	-1.16778521113731
met_339	met_339	dimethyl sulfone	Xenobiotics	Chemical	EPI - Healthy	0.081686778306669	0.354287227055782	0.822712317065007
met_340	met_340	dimethylarginine (SDMA + ADMA)	Amino Acid	Urea cycle; Arginine and Proline Metabolism	EPI - Healthy	0.0754904206970834	0.341054936363609	0.111817425152862
met_341	met_341	dimethylglycine	Amino Acid	Glycine, Serine and Threonine Metabolism	EPI - Healthy	0.175140217144484	0.508007935821991	0.296747322784509
met_342	met_342	docosadienoate (22:2n6)	Lipid	Polyunsaturated Fatty Acid (n3 and n6)	EPI - Healthy	0.652554406696265	0.852715892188578	0.16709345829998
met_343	met_343	docosadioate (C22-DC)	Lipid	Fatty Acid, Dicarboxylate	EPI - Healthy	0.238227837539768	0.594785949646988	0.367190117210766
met_344	met_344	docosahexaenoate (DHA; 22:6n3)	Lipid	Polyunsaturated Fatty Acid (n3 and n6)	EPI - Healthy	0.897804813997113	0.955503353888903	0.0806987384028097
met_345	met_345	docosahexaenoylcarnitine (C22:6)*	Lipid	Fatty Acid Metabolism(Acyl Carnitine)	EPI - Healthy	0.026695558668101	0.184691888537005	0.841144741596014
met_346	met_346	docosahexaenoylcholine	Lipid	Fatty Acid Metabolism (Acyl Choline)	EPI - Healthy	0.648024124224319	0.852176699448104	-0.276813869654645
met_347	met_347	docosapentaenoate (n3 DPA; 22:5n3)	Lipid	Polyunsaturated Fatty Acid (n3 and n6)	EPI - Healthy	0.96285924117624	0.978062758119625	0.0202583593769785
met_348	met_348	docosapentaenoate (n6 DPA; 22:5n6)	Lipid	Polyunsaturated Fatty Acid (n3 and n6)	EPI - Healthy	0.650079458472269	0.852176699448104	0.143170396117857
met_349	met_349	docosatrienoate (22:3n3)	Lipid	Polyunsaturated Fatty Acid (n3 and n6)	EPI - Healthy	0.551179370979762	0.810441460150686	0.28446455875592
met_350	met_350	docosatrienoate (22:3n6)*	Lipid	Polyunsaturated Fatty Acid (n3 and n6)	EPI - Healthy	0.333483458684741	0.676775254389621	0.505528842410795
met_351	met_351	dodecanedioate (C12-DC)	Lipid	Fatty Acid, Dicarboxylate	EPI - Healthy	0.0989911466930159	0.38749096025262	0.586936597852714
met_352	met_352	dopamine 3-O-sulfate	Amino Acid	Tyrosine Metabolism	EPI - Healthy	0.531773959514586	0.791205025407035	0.207473694788769
met_353	met_353	ectoine	Xenobiotics	Chemical	EPI - Healthy	0.618677242800531	0.852176699448104	0.40021069640269
met_354	met_354	eicosanodioate (C20-DC)	Lipid	Fatty Acid, Dicarboxylate	EPI - Healthy	0.741477311814613	0.898750939326269	-0.0929081810421866
met_355	met_355	eicosapentaenoate (EPA; 20:5n3)	Lipid	Polyunsaturated Fatty Acid (n3 and n6)	EPI - Healthy	0.789356109926022	0.922498283999548	0.154002892109096
met_356	met_356	eicosapentaenoylcholine	Lipid	Fatty Acid Metabolism (Acyl Choline)	EPI - Healthy	0.950975360180931	0.968846038090372	-0.0400607142427466
met_357	met_357	eicosenoate (20:1)	Lipid	Long Chain Fatty Acid	EPI - Healthy	0.703485816676112	0.878200221804554	0.195070641893077
met_358	met_358	eicosenoylcarnitine (C20:1)*	Lipid	Fatty Acid Metabolism(Acyl Carnitine)	EPI - Healthy	0.453402850210672	0.743267307364795	-0.148647902176499
met_359	met_359	equol sulfate	Xenobiotics	Food Component/Plant	EPI - Healthy	0.561174887916576	0.817527331916854	0.624170035033167
met_360	met_360	ergothioneine	Xenobiotics	Food Component/Plant	EPI - Healthy	0.303589300918085	0.655862395274385	0.256195122782473
met_361	met_361	erucate (22:1n9)	Lipid	Long Chain Fatty Acid	EPI - Healthy	0.293614392479209	0.653725955552846	0.532618567697273
met_362	met_362	erythritol	Xenobiotics	Food Component/Plant	EPI - Healthy	0.052324185415089	0.270163651224847	0.255093445127536
met_363	met_363	erythronate*	Carbohydrate	Aminosugar Metabolism	EPI - Healthy	0.0100750359756481	0.109242175793098	0.251086457955345
met_364	met_364	ethylmalonate	Amino Acid	Leucine, Isoleucine and Valine Metabolism	EPI - Healthy	0.323307891062439	0.673332180010099	0.203537087503136
met_365	met_365	eugenol sulfate	Xenobiotics	Food Component/Plant	EPI - Healthy	0.13486873429956	0.443140126984269	1.02177244198363
met_366	met_366	flavin adenine dinucleotide (FAD)	Cofactors and Vitamins	Riboflavin Metabolism	EPI - Healthy	0.277020457233613	0.631406988109046	-0.298818877700249
met_367	met_367	ferulic acid 4-sulfate	Xenobiotics	Food Component/Plant	EPI - Healthy	0.112622706339032	0.407050638625358	-1.22539279356964
met_368	met_368	fructose	Carbohydrate	Fructose, Mannose and Galactose Metabolism	EPI - Healthy	0.0725011403609026	0.33542088641652	-0.307475366886123
met_369	met_369	fumarate	Energy	TCA Cycle	EPI - Healthy	0.347583648098315	0.685236334822392	0.118870124712556
met_370	met_370	galactonate	Carbohydrate	Fructose, Mannose and Galactose Metabolism	EPI - Healthy	0.57584464399327	0.832506828173127	0.311076262141806
met_371	met_371	gamma-CEHC sulfate*	Cofactors and Vitamins	Tocopherol Metabolism	EPI - Healthy	0.317477010448757	0.66881807792377	-0.472194796912387
met_372	met_372	gamma-glutamyl-2-aminobutyrate	Peptide	Gamma-glutamyl Amino Acid	EPI - Healthy	0.648835097329201	0.852176699448104	0.1260698462645
met_373	met_373	gamma-glutamylalanine	Peptide	Gamma-glutamyl Amino Acid	EPI - Healthy	0.632433505795702	0.852176699448104	-0.442860146135336
met_374	met_374	gamma-glutamyl-alpha-lysine	Peptide	Gamma-glutamyl Amino Acid	EPI - Healthy	0.863508353459801	0.941670747522973	0.0325287170231508
met_375	met_375	gamma-glutamylcitrulline*	Peptide	Gamma-glutamyl Amino Acid	EPI - Healthy	0.163147508278939	0.485603759936136	0.369764335337395
met_376	met_376	gamma-glutamyl-epsilon-lysine	Peptide	Gamma-glutamyl Amino Acid	EPI - Healthy	0.175542770800604	0.508007935821991	0.299818562935093
met_377	met_377	gamma-glutamylglutamate	Peptide	Gamma-glutamyl Amino Acid	EPI - Healthy	0.0218867857716035	0.158210194291877	0.810755232399229
met_378	met_378	gamma-glutamylglutamine	Peptide	Gamma-glutamyl Amino Acid	EPI - Healthy	0.46791652259555	0.757246568550155	-0.153418928938963
met_379	met_379	gamma-glutamylglycine	Peptide	Gamma-glutamyl Amino Acid	EPI - Healthy	0.182924486735317	0.51638050652391	0.263984914144562
met_380	met_380	gamma-glutamylhistidine	Peptide	Gamma-glutamyl Amino Acid	EPI - Healthy	0.104289627716575	0.403256811509056	0.223497203180484
met_381	met_381	gamma-glutamylisoleucine*	Peptide	Gamma-glutamyl Amino Acid	EPI - Healthy	0.810453398459546	0.925728449350626	-0.0379582612640577
met_382	met_382	gamma-glutamylleucine	Peptide	Gamma-glutamyl Amino Acid	EPI - Healthy	0.825221525011699	0.925728449350626	0.0282173663552121
met_383	met_383	gamma-glutamylmethionine	Peptide	Gamma-glutamyl Amino Acid	EPI - Healthy	0.956028307789047	0.972688318514594	0.0113610998308799
met_384	met_384	gamma-glutamylphenylalanine	Peptide	Gamma-glutamyl Amino Acid	EPI - Healthy	0.0144601280501234	0.128775024058078	0.334915114319771
met_385	met_385	gamma-glutamylserine	Peptide	Gamma-glutamyl Amino Acid	EPI - Healthy	0.0729175840035914	0.33542088641652	0.371840742625277
met_386	met_386	gamma-glutamylthreonine	Peptide	Gamma-glutamyl Amino Acid	EPI - Healthy	0.00477487194108628	0.0588299387718521	0.533825687002421
met_387	met_387	gamma-glutamyltryptophan	Peptide	Gamma-glutamyl Amino Acid	EPI - Healthy	0.202108920844431	0.538247968143591	0.229474490867093
met_388	met_388	gamma-glutamyltyrosine	Peptide	Gamma-glutamyl Amino Acid	EPI - Healthy	0.287191068557968	0.646819053517798	0.242698692836311
met_389	met_389	gamma-glutamylvaline	Peptide	Gamma-glutamyl Amino Acid	EPI - Healthy	0.325326946771612	0.674653422403426	0.235167018865234
met_390	met_390	gamma-tocopherol/beta-tocopherol	Cofactors and Vitamins	Tocopherol Metabolism	EPI - Healthy	0.109118665682403	0.403560679740726	1.11446984585181
met_391	met_391	genistein sulfate*	Xenobiotics	Food Component/Plant	EPI - Healthy	0.734811784331393	0.898750939326269	0.263631144217118
met_392	met_392	gluconate	Xenobiotics	Food Component/Plant	EPI - Healthy	0.0950572173613229	0.378016003081628	0.429610813846067
met_393	met_393	glucose	Carbohydrate	Glycolysis, Gluconeogenesis, and Pyruvate Metabolism	EPI - Healthy	0.392600508036735	0.727666063102025	-0.0575157349004287
met_394	met_394	glucuronate	Carbohydrate	Aminosugar Metabolism	EPI - Healthy	0.273337386575452	0.628675989123539	0.304615776571572
met_395	met_395	glutamate	Amino Acid	Glutamate Metabolism	EPI - Healthy	0.018612099202286	0.141265832945351	0.419091657299963
met_396	met_396	glutamine	Amino Acid	Glutamate Metabolism	EPI - Healthy	0.00185612005482524	0.0299743642896246	-0.2233955621357
met_397	met_397	glutarate (C5-DC)	Lipid	Fatty Acid, Dicarboxylate	EPI - Healthy	0.110568486393938	0.403560679740726	0.592178290831279
met_398	met_398	glutarylcarnitine (C5-DC)	Amino Acid	Lysine Metabolism	EPI - Healthy	0.923942739657602	0.961433151404829	0.0230042233616692
met_399	met_399	glutathione, oxidized (GSSG)	Amino Acid	Glutathione Metabolism	EPI - Healthy	0.671513039343582	0.860943237942194	0.27921638167861
met_400	met_400	glycerate	Carbohydrate	Glycolysis, Gluconeogenesis, and Pyruvate Metabolism	EPI - Healthy	1.60787244746435e-05	0.00107036183157274	1.03468508638933
met_401	met_401	glycerol	Lipid	Glycerolipid Metabolism	EPI - Healthy	0.677172513284072	0.863821743836321	-0.0998876651751722
met_402	met_402	glycerol 3-phosphate	Lipid	Glycerolipid Metabolism	EPI - Healthy	0.594887233487699	0.843544635098182	0.126364546852371
met_403	met_403	glycerophosphoethanolamine	Lipid	Phospholipid Metabolism	EPI - Healthy	0.000777468645158722	0.0190354419895313	-0.430606768076648
met_404	met_404	glycerophosphoglycerol	Lipid	Glycerolipid Metabolism	EPI - Healthy	0.638004399718077	0.852176699448104	0.136432441460621
met_405	met_405	glycerophosphoinositol*	Lipid	Phospholipid Metabolism	EPI - Healthy	0.0905905851199315	0.370118979051111	-0.424184212333544
met_406	met_406	glycerophosphorylcholine (GPC)	Lipid	Phospholipid Metabolism	EPI - Healthy	0.00440609042046302	0.0566018541998399	-0.254045844226814
met_407	met_407	glycine	Amino Acid	Glycine, Serine and Threonine Metabolism	EPI - Healthy	0.923356176887371	0.961433151404829	0.0123148521294078
met_408	met_408	glycosyl ceramide (d18:2/24:1, d18:1/24:2)*	Lipid	Ceramides	EPI - Healthy	0.192186330785572	0.523566282038715	0.328568755222779
met_409	met_409	glycosyl-N-(2-hydroxynervonoyl)-sphingosine (d18:1/24:1(2OH))*	Lipid	Ceramides	EPI - Healthy	0.0178915330021498	0.139956734487782	0.595762413576568
met_410	met_410	glycosyl-N-palmitoyl-sphingosine (d18:1/16:0)	Lipid	Ceramides	EPI - Healthy	0.0727725283928328	0.33542088641652	0.235888237578536
met_411	met_411	glycosyl-N-stearoyl-sphingosine (d18:1/18:0)	Lipid	Ceramides	EPI - Healthy	0.665337521613826	0.858828535552541	0.0602420761060956
met_412	met_412	guaiacol sulfate	Xenobiotics	Benzoate Metabolism	EPI - Healthy	0.690951293550719	0.872825703598072	-0.189648039636752
met_413	met_413	guanidinoacetate	Amino Acid	Creatine Metabolism	EPI - Healthy	0.614416566023303	0.852176699448104	-0.154384196267129
met_414	met_414	guanine	Nucleotide	Purine Metabolism, Guanine containing	EPI - Healthy	0.596621626776766	0.843544635098182	0.236819260284217
met_415	met_415	guanosine	Nucleotide	Purine Metabolism, Guanine containing	EPI - Healthy	0.431389674924224	0.741362719586855	0.140590841480276
met_416	met_416	gulonate*	Cofactors and Vitamins	Ascorbate and Aldarate Metabolism	EPI - Healthy	0.0333682425037464	0.216465778293535	0.689081577864374
met_417	met_417	heme	Cofactors and Vitamins	Hemoglobin and Porphyrin Metabolism	EPI - Healthy	0.343560576663109	0.679068952310676	0.673402786675419
met_418	met_418	heneicosapentaenoate (21:5n3)	Lipid	Polyunsaturated Fatty Acid (n3 and n6)	EPI - Healthy	0.947044510572309	0.966848213609841	0.0523060398001878
met_419	met_419	HEPES	Xenobiotics	Chemical	EPI - Healthy	0.298934267887209	0.655862395274385	-0.89692478139726
met_420	met_420	heptanoate (7:0)	Lipid	Medium Chain Fatty Acid	EPI - Healthy	0.00336400490972036	0.0464232677541409	0.80077493019075
met_421	met_421	heptenedioate (C7:1-DC)*	Lipid	Fatty Acid, Dicarboxylate	EPI - Healthy	0.685404649951339	0.869936671092084	0.166339494395884
met_422	met_422	hexadecadienoate (16:2n6)	Lipid	Polyunsaturated Fatty Acid (n3 and n6)	EPI - Healthy	0.484322175950417	0.764079868403606	-0.257637172468927
met_423	met_423	hexadecanedioate (C16-DC)	Lipid	Fatty Acid, Dicarboxylate	EPI - Healthy	0.972745265301479	0.982145291747013	-0.012646279044458
met_424	met_424	hexadecatrienoate (16:3n3)	Lipid	Polyunsaturated Fatty Acid (n3 and n6)	EPI - Healthy	0.797132126345717	0.925112054887461	0.136718477327732
met_425	met_425	hexadecenedioate (C16:1-DC)*	Lipid	Fatty Acid, Dicarboxylate	EPI - Healthy	0.299794977817166	0.655862395274385	-0.39366872091155
met_426	met_426	hexanoylcarnitine (C6)	Lipid	Fatty Acid Metabolism(Acyl Carnitine)	EPI - Healthy	0.776334068828849	0.914965152548286	0.0744811570265438
met_427	met_427	hexanoylglycine	Lipid	Fatty Acid Metabolism(Acyl Glycine)	EPI - Healthy	0.440519876855957	0.741362719586855	-0.210599596277822
met_428	met_428	hippurate	Xenobiotics	Benzoate Metabolism	EPI - Healthy	0.64289586134454	0.852176699448104	0.209552695534658
met_429	met_429	histidine	Amino Acid	Histidine Metabolism	EPI - Healthy	0.147008939401755	0.460242431404716	-0.0722136987020661
met_430	met_430	histidine betaine (hercynine)*	Xenobiotics	Food Component/Plant	EPI - Healthy	0.0833180203666696	0.357278968690973	1.09361462945534
met_431	met_431	homoarginine	Amino Acid	Urea cycle; Arginine and Proline Metabolism	EPI - Healthy	0.0180708300129152	0.139956734487782	1.09949714306624
met_432	met_432	homocarnosine	Amino Acid	Histidine Metabolism	EPI - Healthy	0.000634828648947513	0.0166149980879711	1.23671619865125
met_433	met_433	homocitrulline	Amino Acid	Urea cycle; Arginine and Proline Metabolism	EPI - Healthy	0.391386986644407	0.727666063102025	0.268971320964897
met_434	met_434	homostachydrine*	Xenobiotics	Food Component/Plant	EPI - Healthy	0.63258587558848	0.852176699448104	0.422564049933816
met_435	met_435	hydroquinone sulfate	Xenobiotics	Drug - Topical Agents	EPI - Healthy	0.00170100272201823	0.0280665449133009	-1.85973909283241
met_436	met_436	hydroxyasparagine**	Amino Acid	Alanine and Aspartate Metabolism	EPI - Healthy	0.189540595939418	0.5212366388334	0.147783525002236
met_437	met_437	trans-4-hydroxyproline	Amino Acid	Urea cycle; Arginine and Proline Metabolism	EPI - Healthy	0.377404449594957	0.71433909536801	0.326573769308968
met_438	met_438	hypotaurine	Amino Acid	Methionine, Cysteine, SAM and Taurine Metabolism	EPI - Healthy	0.327664678574189	0.675505343076242	-0.285142438328896
met_439	met_439	hypoxanthine	Nucleotide	Purine Metabolism, (Hypo)Xanthine/Inosine containing	EPI - Healthy	0.0908419868406748	0.370118979051111	0.622679354930789
met_440	met_440	imidazole lactate	Amino Acid	Histidine Metabolism	EPI - Healthy	0.837194740832818	0.92763621648483	-0.0953168036165316
met_441	met_441	imidazole propionate	Amino Acid	Histidine Metabolism	EPI - Healthy	0.0636482542231292	0.313694967242565	0.698614194357853
met_442	met_442	indoleacetate	Amino Acid	Tryptophan Metabolism	EPI - Healthy	0.183424373099025	0.51638050652391	0.575929262653699
met_443	met_443	indoleacetylalanine	Xenobiotics	Food Component/Plant	EPI - Healthy	0.488565117997991	0.764235032364853	0.188803939901544
met_444	met_444	indoleacetylglutamine	Amino Acid	Tryptophan Metabolism	EPI - Healthy	0.601773022108215	0.844261966321877	0.192616464676785
met_445	met_445	indoleacetylglycine	Amino Acid	Tryptophan Metabolism	EPI - Healthy	0.342593172551784	0.679068952310676	0.305097045963152
met_446	met_446	indoleacrylate	Xenobiotics	Food Component/Plant	EPI - Healthy	0.363683302162086	0.7036849034455	-0.607783324254605
met_447	met_447	indolelactate	Amino Acid	Tryptophan Metabolism	EPI - Healthy	0.158614315135354	0.479634522660295	0.499500767963352
met_448	met_448	indolepropionate	Amino Acid	Tryptophan Metabolism	EPI - Healthy	0.400900892084127	0.731147184937125	-0.612350741205121
met_449	met_449	inosine	Nucleotide	Purine Metabolism, (Hypo)Xanthine/Inosine containing	EPI - Healthy	0.0462723196383594	0.257780187577872	0.359736013988046
met_450	met_450	isobutyrylcarnitine (C4)	Amino Acid	Leucine, Isoleucine and Valine Metabolism	EPI - Healthy	0.317044204997433	0.66881807792377	0.333434333167475
met_451	met_451	isobutyrylglycine	Amino Acid	Leucine, Isoleucine and Valine Metabolism	EPI - Healthy	0.899954556057279	0.955503353888903	-0.0364935149733301
met_452	met_452	isocitrate	Energy	TCA Cycle	EPI - Healthy	0.743585391099987	0.898750939326269	0.0507390123824574
met_453	met_453	isoeugenol sulfate	Xenobiotics	Food Component/Plant	EPI - Healthy	0.756698289696765	0.910196516449833	0.345630217496061
met_454	met_454	isoleucine	Amino Acid	Leucine, Isoleucine and Valine Metabolism	EPI - Healthy	0.12589876750637	0.434350747896975	-0.166326718247618
met_455	met_455	isoleucylglycine	Peptide	Dipeptide	EPI - Healthy	0.362681805581024	0.7036849034455	0.164107999085102
met_456	met_456	isovalerate (i5:0)	Amino Acid	Leucine, Isoleucine and Valine Metabolism	EPI - Healthy	0.035844981173561	0.221189761875877	-0.437133293710425
met_457	met_457	isovalerylcarnitine (C5)	Amino Acid	Leucine, Isoleucine and Valine Metabolism	EPI - Healthy	0.764332069913423	0.912151007962717	0.0997823830090634
met_458	met_458	isovalerylglycine	Amino Acid	Leucine, Isoleucine and Valine Metabolism	EPI - Healthy	0.63243793166847	0.852176699448104	-0.123165146464992
met_459	met_459	kynurenate	Amino Acid	Tryptophan Metabolism	EPI - Healthy	0.435762071992706	0.741362719586855	-0.261623929557739
met_460	met_460	kynurenine	Amino Acid	Tryptophan Metabolism	EPI - Healthy	0.0224881112256755	0.161023362455545	0.400606827945655
met_461	met_461	lactate	Carbohydrate	Glycolysis, Gluconeogenesis, and Pyruvate Metabolism	EPI - Healthy	0.0685023003986282	0.327001547185904	0.414232064844971
met_462	met_462	lactosyl-N-palmitoyl-sphingosine (d18:1/16:0)	Lipid	Ceramides	EPI - Healthy	0.149944552560045	0.460242431404716	0.270580727981724
met_463	met_463	lactosyl-N-stearoyl-sphingosine (d18:1/18:0)*	Lipid	Ceramides	EPI - Healthy	0.0583988860472887	0.295498363399281	0.443409588140728
met_464	met_464	lanthionine	Xenobiotics	Chemical	EPI - Healthy	0.678640123919469	0.864241365863888	0.147088616492742
met_465	met_465	laurate (12:0)	Lipid	Medium Chain Fatty Acid	EPI - Healthy	0.183973172445859	0.51638050652391	0.615736330254885
met_466	met_466	laurylcarnitine (C12)	Lipid	Fatty Acid Metabolism(Acyl Carnitine)	EPI - Healthy	0.915436291266061	0.959690808109033	0.0427296197309582
met_467	met_467	leucine	Amino Acid	Leucine, Isoleucine and Valine Metabolism	EPI - Healthy	0.0592615807835001	0.297877747117063	-0.24546890959834
met_468	met_468	leucylglutamine*	Peptide	Dipeptide	EPI - Healthy	0.0012900954120001	0.0238824979928799	1.89612911408692
met_469	met_469	leucylglycine	Peptide	Dipeptide	EPI - Healthy	0.527523406989106	0.790990890490964	0.299739589070317
met_470	met_470	lignoceroyl sphingomyelin (d18:1/24:0)	Lipid	Sphingolipid Metabolism	EPI - Healthy	0.552039835175105	0.810441460150686	0.110455795119131
met_471	met_471	lignoceroylcarnitine (C24)*	Lipid	Fatty Acid Metabolism(Acyl Carnitine)	EPI - Healthy	0.318988332290389	0.66881807792377	-0.216252627433347
met_472	met_472	linoleate (18:2n6)	Lipid	Polyunsaturated Fatty Acid (n3 and n6)	EPI - Healthy	0.862340399390295	0.941670747522973	-0.0543011024930713
met_473	met_473	linolenate [alpha or gamma; (18:3n3 or 6)]	Lipid	Polyunsaturated Fatty Acid (n3 and n6)	EPI - Healthy	0.739545212920968	0.898750939326269	0.214308622679524
met_474	met_474	linolenoylcarnitine (C18:3)*	Lipid	Fatty Acid Metabolism(Acyl Carnitine)	EPI - Healthy	0.938410666945951	0.966422925660756	0.0295970546208442
met_475	met_475	linoleoyl ethanolamide	Lipid	Endocannabinoid	EPI - Healthy	0.234964526280298	0.590103623874644	-0.540482912908739
met_476	met_476	linoleoyl-arachidonoyl-glycerol (18:2/20:4) [1]*	Lipid	Diacylglycerol	EPI - Healthy	0.439573318224139	0.741362719586855	-0.328455096915612
met_477	met_477	linoleoyl-arachidonoyl-glycerol (18:2/20:4) [2]*	Lipid	Diacylglycerol	EPI - Healthy	0.944529413833321	0.966848213609841	-0.0241253232267459
met_478	met_478	linoleoylcarnitine (C18:2)*	Lipid	Fatty Acid Metabolism(Acyl Carnitine)	EPI - Healthy	0.446818343373474	0.743267307364795	-0.221906822946979
met_479	met_479	linoleoylcholine*	Lipid	Fatty Acid Metabolism (Acyl Choline)	EPI - Healthy	0.0482411222721204	0.257852195806615	-0.536728979483308
met_480	met_480	linoleoyl-docosahexaenoyl-glycerol (18:2/22:6) [2]*	Lipid	Diacylglycerol	EPI - Healthy	0.106704124036894	0.403560679740726	-0.622337529709365
met_481	met_481	linoleoyl-linolenoyl-glycerol (18:2/18:3) [2]*	Lipid	Diacylglycerol	EPI - Healthy	0.485225950685821	0.764079868403606	-0.442132955314621
met_482	met_482	linoleoyl-linoleoyl-glycerol (18:2/18:2) [1]*	Lipid	Diacylglycerol	EPI - Healthy	0.213712819867591	0.557415911613408	-0.602388915283374
met_483	met_483	lysine	Amino Acid	Lysine Metabolism	EPI - Healthy	0.147639385542757	0.460242431404716	-0.215174135451094
met_484	met_484	malate	Energy	TCA Cycle	EPI - Healthy	0.0424501761814873	0.24784372093653	0.280864371644367
met_485	met_485	maleate	Lipid	Fatty Acid, Dicarboxylate	EPI - Healthy	0.649582199673613	0.852176699448104	0.100454141333397
met_486	met_486	malonate	Lipid	Fatty Acid Synthesis	EPI - Healthy	0.117280061472901	0.412945678946153	0.16539481376428
met_487	met_487	malonylcarnitine	Lipid	Fatty Acid Synthesis	EPI - Healthy	0.337762143171645	0.679068952310676	-0.636262553798203
met_488	met_488	mannitol/sorbitol	Carbohydrate	Fructose, Mannose and Galactose Metabolism	EPI - Healthy	0.0192606170283652	0.144740676480487	0.426142253928037
met_489	met_489	mannose	Carbohydrate	Fructose, Mannose and Galactose Metabolism	EPI - Healthy	0.121188983186066	0.423882203862782	0.244680811456666
met_490	met_490	margarate (17:0)	Lipid	Long Chain Fatty Acid	EPI - Healthy	0.294564264557409	0.653725955552846	-0.311740767335864
met_491	met_491	margaroylcarnitine (C17)*	Lipid	Fatty Acid Metabolism(Acyl Carnitine)	EPI - Healthy	0.214820104058595	0.558011975106025	-0.520097041653967
met_492	met_492	mead acid (20:3n9)	Lipid	Polyunsaturated Fatty Acid (n3 and n6)	EPI - Healthy	0.366719493415985	0.706446942900336	0.334681499462726
met_493	met_493	methionine	Amino Acid	Methionine, Cysteine, SAM and Taurine Metabolism	EPI - Healthy	0.810484606716549	0.925728449350626	-0.0209228030154665
met_494	met_494	methionine sulfone	Amino Acid	Methionine, Cysteine, SAM and Taurine Metabolism	EPI - Healthy	0.285715729041805	0.646819053517798	-0.689989339296478
met_495	met_495	methionine sulfoxide	Amino Acid	Methionine, Cysteine, SAM and Taurine Metabolism	EPI - Healthy	0.08422411151938	0.359135396871963	0.472240861324581
met_496	met_496	methyl glucopyranoside (alpha + beta)	Xenobiotics	Food Component/Plant	EPI - Healthy	0.0350682427478432	0.221189761875877	1.71830320896826
met_497	met_497	methyl-4-hydroxybenzoate sulfate	Xenobiotics	Benzoate Metabolism	EPI - Healthy	0.737052555077485	0.898750939326269	0.174951318395015
met_498	met_498	methylmalonate (MMA)	Lipid	Fatty Acid Metabolism (also BCAA Metabolism)	EPI - Healthy	0.583170532646225	0.835533750261605	0.0976207174228507
met_499	met_499	methylnaphthyl sulfate (1)*	Xenobiotics	Drug - Other	EPI - Healthy	0.302070533230251	0.655862395274385	0.804811252675025
met_500	met_500	methylnaphthyl sulfate (2)*	Xenobiotics	Chemical	EPI - Healthy	0.299635917845098	0.655862395274385	0.786930792143098
met_501	met_501	methylsuccinate	Amino Acid	Leucine, Isoleucine and Valine Metabolism	EPI - Healthy	0.342174348522337	0.679068952310676	0.136025728811146
met_502	met_502	metronidazole	Xenobiotics	Drug - Antibiotic	EPI - Healthy	0.329876800921125	0.675505343076242	0.564385618977472
met_503	met_503	mevalonolactone	Lipid	Mevalonate Metabolism	EPI - Healthy	0.642248898688291	0.852176699448104	0.151434221360021
met_504	met_504	myo-inositol	Lipid	Inositol Metabolism	EPI - Healthy	0.000110217971196888	0.00492090824343755	0.458399322751438
met_505	met_505	myristate (14:0)	Lipid	Long Chain Fatty Acid	EPI - Healthy	0.411908505569612	0.737355084262583	0.250142903534416
met_506	met_506	myristoleate (14:1n5)	Lipid	Long Chain Fatty Acid	EPI - Healthy	0.671485200292821	0.860943237942194	0.113142122550385
met_507	met_507	myristoleoylcarnitine (C14:1)*	Lipid	Fatty Acid Metabolism(Acyl Carnitine)	EPI - Healthy	0.988502681589506	0.994240360108423	0.00617565463899779
met_508	met_508	myristoyl dihydrosphingomyelin (d18:0/14:0)*	Lipid	Sphingolipid Metabolism	EPI - Healthy	0.0147607735086335	0.128775024058078	0.518307306555849
met_509	met_509	myristoylcarnitine (C14)	Lipid	Fatty Acid Metabolism(Acyl Carnitine)	EPI - Healthy	0.835104103945394	0.926672536395547	0.0595325566125182
met_510	met_510	N1-Methyl-2-pyridone-5-carboxamide	Cofactors and Vitamins	Nicotinate and Nicotinamide Metabolism	EPI - Healthy	0.393454245517681	0.727666063102025	0.259095904274938
met_511	met_511	N1-methylinosine	Nucleotide	Purine Metabolism, (Hypo)Xanthine/Inosine containing	EPI - Healthy	0.815705222899287	0.925728449350626	0.0240327696578616
met_512	met_512	N2,N2-dimethylguanosine	Nucleotide	Purine Metabolism, Guanine containing	EPI - Healthy	0.459232500044358	0.749585951685308	-0.116736164939343
met_513	met_513	N2,N5-diacetylornithine	Amino Acid	Urea cycle; Arginine and Proline Metabolism	EPI - Healthy	0.0475483876955232	0.257780187577872	0.632877822438748
met_514	met_514	N2-acetyllysine	Amino Acid	Lysine Metabolism	EPI - Healthy	0.229502633552108	0.584538586798826	0.386283944227289
met_515	met_515	N4-acetylcytidine	Nucleotide	Pyrimidine Metabolism, Cytidine containing	EPI - Healthy	0.13410704652379	0.443140126984269	-0.366942158735741
met_516	met_516	N6,N6,N6-trimethyllysine	Amino Acid	Lysine Metabolism	EPI - Healthy	0.530453706534783	0.790990890490964	-0.054189818994368
met_517	met_517	N6-acetyllysine	Amino Acid	Lysine Metabolism	EPI - Healthy	0.647957146948046	0.852176699448104	0.0772681649367723
met_518	met_518	N6-carbamoylthreonyladenosine	Nucleotide	Purine Metabolism, Adenine containing	EPI - Healthy	0.0249365483798484	0.176886357199112	0.231515783939365
met_519	met_519	N6-carboxymethyllysine	Carbohydrate	Advanced Glycation End-product	EPI - Healthy	0.193146981516258	0.523566282038715	0.323362733069213
met_520	met_520	N6-methyladenosine	Nucleotide	Purine Metabolism, Adenine containing	EPI - Healthy	0.934209100108568	0.964201261966433	0.0218816036212918
met_521	met_521	N6-succinyladenosine	Nucleotide	Purine Metabolism, Adenine containing	EPI - Healthy	0.816465283210436	0.925728449350626	0.0289917821757758
met_522	met_522	N-acetyl-1-methylhistidine*	Amino Acid	Histidine Metabolism	EPI - Healthy	0.582158946886536	0.835533750261605	0.19646027823089
met_523	met_523	N-acetyl-3-methylhistidine*	Amino Acid	Histidine Metabolism	EPI - Healthy	0.394747074164953	0.727666063102025	0.426377284416626
met_524	met_524	N-acetylalanine	Amino Acid	Alanine and Aspartate Metabolism	EPI - Healthy	0.874487336018419	0.949211234623116	0.0138109126668127
met_525	met_525	N-acetylarginine	Amino Acid	Urea cycle; Arginine and Proline Metabolism	EPI - Healthy	0.115928557136262	0.412945678946153	0.439859792051202
met_526	met_526	N-acetylasparagine	Amino Acid	Alanine and Aspartate Metabolism	EPI - Healthy	0.879496289629877	0.949211234623116	0.0347960894665362
met_527	met_527	N-acetylaspartate (NAA)	Amino Acid	Alanine and Aspartate Metabolism	EPI - Healthy	0.474951064085202	0.75869038064096	0.0996172936852764
met_528	met_528	N-acetyl-beta-alanine	Nucleotide	Pyrimidine Metabolism, Uracil containing	EPI - Healthy	0.0108117900870416	0.113974287167564	0.311900339167304
met_529	met_529	N-acetyl-cadaverine	Amino Acid	Lysine Metabolism	EPI - Healthy	0.00126259974374071	0.0238824979928799	1.18576866908611
met_530	met_530	N-acetylcarnosine	Amino Acid	Histidine Metabolism	EPI - Healthy	0.903937935293385	0.955503353888903	0.0352074242027583
met_531	met_531	N-acetylcitrulline	Amino Acid	Urea cycle; Arginine and Proline Metabolism	EPI - Healthy	0.0453956106897717	0.255224211211383	0.84560959700495
met_532	met_532	N-acetylfelinine*	Amino Acid	Felinine Metabolism	EPI - Healthy	0.0114978949848298	0.119546606760079	-1.44036355706353
met_533	met_533	N-acetylglucosaminylasparagine	Carbohydrate	Aminosugar Metabolism	EPI - Healthy	0.331712235388658	0.676775254389621	0.315974208870312
met_534	met_534	N-acetylglutamate	Amino Acid	Glutamate Metabolism	EPI - Healthy	0.300548761790145	0.655862395274385	0.174054110639159
met_535	met_535	N-acetylglutamine	Amino Acid	Glutamate Metabolism	EPI - Healthy	0.549117850391665	0.810441460150686	-0.149599193326131
met_536	met_536	N-acetylglycine	Amino Acid	Glycine, Serine and Threonine Metabolism	EPI - Healthy	0.128068384337203	0.437855422125842	-0.27421580701382
met_537	met_537	N-acetylhistamine	Amino Acid	Histidine Metabolism	EPI - Healthy	0.0936221114818615	0.377211504067296	1.66375575790516
met_538	met_538	N-acetylhistidine	Amino Acid	Histidine Metabolism	EPI - Healthy	0.634194984387608	0.852176699448104	-0.155242394770944
met_539	met_539	N-acetylisoleucine	Amino Acid	Leucine, Isoleucine and Valine Metabolism	EPI - Healthy	0.641328200474812	0.852176699448104	0.0963776000412525
met_540	met_540	N-acetyl-isoputreanine*	Amino Acid	Polyamine Metabolism	EPI - Healthy	0.0854687750511704	0.362406705384572	0.306379767256786
met_541	met_541	N-acetylkynurenine (2)	Amino Acid	Tryptophan Metabolism	EPI - Healthy	0.65273772511405	0.852715892188578	0.138573552308526
met_542	met_542	N-acetylleucine	Amino Acid	Leucine, Isoleucine and Valine Metabolism	EPI - Healthy	0.591669030374629	0.840967779127984	-0.13441246510475
met_543	met_543	N-acetylmethionine	Amino Acid	Methionine, Cysteine, SAM and Taurine Metabolism	EPI - Healthy	0.550984875711587	0.810441460150686	0.111547788935361
met_544	met_544	N-acetylmethionine sulfoxide	Amino Acid	Methionine, Cysteine, SAM and Taurine Metabolism	EPI - Healthy	0.134744560383341	0.443140126984269	0.549055264078127
met_545	met_545	N-acetylneuraminate	Carbohydrate	Aminosugar Metabolism	EPI - Healthy	0.0044744548774577	0.0566018541998399	0.42947812426376
met_546	met_546	N-acetylphenylalanine	Amino Acid	Phenylalanine Metabolism	EPI - Healthy	0.766429251460219	0.912681978914399	0.0507306171862102
met_547	met_547	N-acetylproline	Amino Acid	Urea cycle; Arginine and Proline Metabolism	EPI - Healthy	0.617294665129064	0.852176699448104	0.235927859310499
met_548	met_548	N-acetylputrescine	Amino Acid	Polyamine Metabolism	EPI - Healthy	0.25731631367588	0.606531310807431	0.199902238557719
met_549	met_549	N-acetyl-S-allyl-L-cysteine	Xenobiotics	Food Component/Plant	EPI - Healthy	0.616379232263502	0.852176699448104	0.342709982572989
met_550	met_550	N-acetylserine	Amino Acid	Glycine, Serine and Threonine Metabolism	EPI - Healthy	0.0664279936281757	0.323197738229393	0.299352179112734
met_551	met_551	N-acetyltaurine	Amino Acid	Methionine, Cysteine, SAM and Taurine Metabolism	EPI - Healthy	0.996797994212632	0.998113031144311	0.000524263594695274
met_552	met_552	N-acetylthreonine	Amino Acid	Glycine, Serine and Threonine Metabolism	EPI - Healthy	0.13996851381533	0.45206851908866	0.227804412793208
met_553	met_553	N-acetyltryptophan	Amino Acid	Tryptophan Metabolism	EPI - Healthy	0.782871553130979	0.919788260737474	0.0698706428626446
met_554	met_554	N-acetyltyrosine	Amino Acid	Tyrosine Metabolism	EPI - Healthy	0.850129288349447	0.935131252917023	-0.0444672437499774
met_555	met_555	N-acetylvaline	Amino Acid	Leucine, Isoleucine and Valine Metabolism	EPI - Healthy	0.24882337824323	0.603060956235733	0.15509862111004
met_556	met_556	N-alpha-acetylornithine	Amino Acid	Urea cycle; Arginine and Proline Metabolism	EPI - Healthy	0.071768669340915	0.33542088641652	1.05817556597197
met_557	met_557	N-arachidoyl-sphingosine (d18:1/20:0)*	Lipid	Sphingolipid Metabolism	EPI - Healthy	0.483204346323674	0.764079868403606	0.158495058751725
met_558	met_558	N-behenoyl-sphingadienine (d18:2/22:0)*	Lipid	Sphingolipid Metabolism	EPI - Healthy	0.235574964471696	0.590103623874644	-0.241541228949439
met_559	met_559	N-delta-acetylornithine	Amino Acid	Urea cycle; Arginine and Proline Metabolism	EPI - Healthy	0.0178834729897467	0.139956734487782	0.989148432872292
met_560	met_560	N-formylanthranilic acid	Amino Acid	Tryptophan Metabolism	EPI - Healthy	0.342584148329573	0.679068952310676	0.373360848411478
met_561	met_561	N-formylmethionine	Amino Acid	Methionine, Cysteine, SAM and Taurine Metabolism	EPI - Healthy	0.825509795318615	0.925728449350626	-0.0159468492812365
met_562	met_562	N-formylphenylalanine	Amino Acid	Tyrosine Metabolism	EPI - Healthy	0.495028683004714	0.768357403682164	0.113714309621303
met_563	met_563	N-glycolylneuraminate	Xenobiotics	Food Component/Plant	EPI - Healthy	0.44306345365097	0.741986441117639	0.261679160050959
met_564	met_564	nicotinamide	Cofactors and Vitamins	Nicotinate and Nicotinamide Metabolism	EPI - Healthy	0.822560432965758	0.925728449350626	-0.112253266198372
met_565	met_565	nicotinamide riboside	Cofactors and Vitamins	Nicotinate and Nicotinamide Metabolism	EPI - Healthy	0.711524054061869	0.884841039244103	0.102519382630316
met_566	met_566	N-methylalanine	Amino Acid	Alanine and Aspartate Metabolism	EPI - Healthy	0.637036549806276	0.852176699448104	0.196556788259583
met_567	met_567	N-methylleucine	Amino Acid	Leucine, Isoleucine and Valine Metabolism	EPI - Healthy	0.451964875261083	0.743267307364795	0.188901730496401
met_568	met_568	N-methylphenylalanine	Amino Acid	Phenylalanine Metabolism	EPI - Healthy	0.541537072404688	0.80122151648179	0.192213902002805
met_569	met_569	N-methylpipecolate	Xenobiotics	Bacterial/Fungal	EPI - Healthy	0.44933086903809	0.743267307364795	0.271302094493723
met_570	met_570	N-methylproline	Amino Acid	Urea cycle; Arginine and Proline Metabolism	EPI - Healthy	0.338745028205413	0.679068952310676	0.321730104359178
met_571	met_571	N-oleoylserine	Lipid	Endocannabinoid	EPI - Healthy	0.845570284765259	0.932831171710511	0.0485085138271644
met_572	met_572	N-oleoyltaurine	Lipid	Endocannabinoid	EPI - Healthy	0.637178526423107	0.852176699448104	-0.181823423190591
met_573	met_573	nonadecanoate (19:0)	Lipid	Long Chain Fatty Acid	EPI - Healthy	0.451954214495568	0.743267307364795	-0.266920553046917
met_574	met_574	N-palmitoylglycine	Lipid	Fatty Acid Metabolism(Acyl Glycine)	EPI - Healthy	0.134464529332522	0.443140126984269	-0.352292314478422
met_575	met_575	N-palmitoyl-sphinganine (d18:0/16:0)	Lipid	Sphingolipid Metabolism	EPI - Healthy	0.597927554259317	0.843544635098182	0.137209574338337
met_576	met_576	N-palmitoyl-sphingosine (d18:1/16:0)	Lipid	Ceramides	EPI - Healthy	0.0832724770392699	0.357278968690973	0.279086357829643
met_577	met_577	N-palmitoyltaurine	Lipid	Endocannabinoid	EPI - Healthy	0.451131693651831	0.743267307364795	-0.335129785725157
met_578	met_578	N-stearoyl-sphingosine (d18:1/18:0)*	Lipid	Ceramides	EPI - Healthy	0.29028221336675	0.64992389364414	-0.246598375595621
met_579	met_579	N-stearoyltaurine	Lipid	Endocannabinoid	EPI - Healthy	0.253764354609207	0.603060956235733	-0.294936683736183
met_580	met_580	N-trimethyl 5-aminovalerate	Amino Acid	Lysine Metabolism	EPI - Healthy	0.489352076059708	0.764235032364853	0.222421037496045
met_581	met_581	o-cresol sulfate	Xenobiotics	Benzoate Metabolism	EPI - Healthy	0.00668029136902682	0.0756767335685277	1.33867422769242
met_582	met_582	octadecadienedioate (C18:2-DC)*	Lipid	Fatty Acid, Dicarboxylate	EPI - Healthy	0.403963162575151	0.732346144413993	-0.383314085016573
met_583	met_583	octadecanedioate (C18-DC)	Lipid	Fatty Acid, Dicarboxylate	EPI - Healthy	0.751735894140927	0.907102613120769	-0.0938590974347743
met_584	met_584	octadecanedioylcarnitine (C18-DC)*	Lipid	Fatty Acid Metabolism(Acyl Carnitine)	EPI - Healthy	0.425371715253413	0.741266090007312	-0.178605346962488
met_585	met_585	octadecenedioate (C18:1-DC)*	Lipid	Fatty Acid, Dicarboxylate	EPI - Healthy	0.510106277702474	0.780576415584695	-0.2436032296822
met_586	met_586	octanoylcarnitine (C8)	Lipid	Fatty Acid Metabolism(Acyl Carnitine)	EPI - Healthy	0.941180648532067	0.966652384622245	-0.0204885724456776
met_587	met_587	oleate/vaccenate (18:1)	Lipid	Long Chain Fatty Acid	EPI - Healthy	0.834722108598278	0.926672536395547	0.0476618742134981
met_588	met_588	oleoyl ethanolamide	Lipid	Endocannabinoid	EPI - Healthy	0.253501352672659	0.603060956235733	-0.419627011943751
met_589	met_589	oleoyl-arachidonoyl-glycerol (18:1/20:4) [1]*	Lipid	Diacylglycerol	EPI - Healthy	0.676333001037496	0.863821743836321	0.116792367717862
met_590	met_590	oleoyl-arachidonoyl-glycerol (18:1/20:4) [2]*	Lipid	Diacylglycerol	EPI - Healthy	0.815508918992407	0.925728449350626	0.0533864300941325
met_591	met_591	oleoylcarnitine (C18:1)	Lipid	Fatty Acid Metabolism(Acyl Carnitine)	EPI - Healthy	0.822634849879682	0.925728449350626	-0.047890726262628
met_592	met_592	oleoylcholine	Lipid	Fatty Acid Metabolism (Acyl Choline)	EPI - Healthy	0.215411737425646	0.558011975106025	-0.365153512515194
met_593	met_593	oleoyl-linoleoyl-glycerol (18:1/18:2) [1]	Lipid	Diacylglycerol	EPI - Healthy	0.920168179425935	0.960670767791313	-0.0300559645841693
met_594	met_594	oleoyl-linoleoyl-glycerol (18:1/18:2) [2]	Lipid	Diacylglycerol	EPI - Healthy	0.965198577632407	0.978085073995991	-0.0128957992322837
met_595	met_595	oleoyl-oleoyl-glycerol (18:1/18:1) [1]*	Lipid	Diacylglycerol	EPI - Healthy	0.0445719113801401	0.255224211211383	1.10780159726385
met_596	met_596	oleoyl-oleoyl-glycerol (18:1/18:1) [2]*	Lipid	Diacylglycerol	EPI - Healthy	0.116463618332518	0.412945678946153	0.636663907605796
met_597	met_597	ophthalmate	Amino Acid	Glutathione Metabolism	EPI - Healthy	0.876959059750615	0.949211234623116	0.0738256383137549
met_598	met_598	ornithine	Amino Acid	Urea cycle; Arginine and Proline Metabolism	EPI - Healthy	0.529882389470167	0.790990890490964	-0.0657262491788022
met_599	met_599	orotate	Nucleotide	Pyrimidine Metabolism, Orotate containing	EPI - Healthy	0.289360075656297	0.649776027879082	0.22227316692858
met_600	met_600	orotidine	Nucleotide	Pyrimidine Metabolism, Orotate containing	EPI - Healthy	0.431861102097845	0.741362719586855	0.242936868963813
met_601	met_601	O-sulfo-L-tyrosine	Xenobiotics	Chemical	EPI - Healthy	0.109686884569094	0.403560679740726	0.47874916004443
met_602	met_602	oxalate (ethanedioate)	Cofactors and Vitamins	Ascorbate and Aldarate Metabolism	EPI - Healthy	0.00093962001712786	0.0209756350882366	-0.402150725740897
met_603	met_603	palmitate (16:0)	Lipid	Long Chain Fatty Acid	EPI - Healthy	0.773377205075281	0.914319779831991	-0.0616422947048856
met_604	met_604	palmitoleate (16:1n7)	Lipid	Long Chain Fatty Acid	EPI - Healthy	0.821344763540312	0.925728449350626	-0.082385862182027
met_605	met_605	palmitoleoyl-arachidonoyl-glycerol (16:1/20:4) [2]*	Lipid	Diacylglycerol	EPI - Healthy	0.417766758039048	0.74003910086278	-0.416867277538987
met_606	met_606	palmitoleoylcarnitine (C16:1)*	Lipid	Fatty Acid Metabolism(Acyl Carnitine)	EPI - Healthy	0.856363999209446	0.937956909833113	0.0510996094569115
met_607	met_607	palmitoloelycholine	Lipid	Fatty Acid Metabolism (Acyl Choline)	EPI - Healthy	0.18656083733017	0.517005578251154	-0.409432462057723
met_608	met_608	palmitoyl dihydrosphingomyelin (d18:0/16:0)*	Lipid	Sphingolipid Metabolism	EPI - Healthy	0.0911887339691144	0.370118979051111	0.175956409299351
met_609	met_609	palmitoyl ethanolamide	Lipid	Endocannabinoid	EPI - Healthy	0.490623342738414	0.76464705777917	-0.153248160386942
met_610	met_610	palmitoyl sphingomyelin (d18:1/16:0)	Lipid	Sphingolipid Metabolism	EPI - Healthy	0.323802695261773	0.673332180010099	0.0649612756569724
met_611	met_611	palmitoyl-arachidonoyl-glycerol (16:0/20:4) [1]*	Lipid	Diacylglycerol	EPI - Healthy	0.139807346446795	0.45206851908866	-0.628332616440388
met_612	met_612	palmitoyl-arachidonoyl-glycerol (16:0/20:4) [2]*	Lipid	Diacylglycerol	EPI - Healthy	0.192545034801544	0.523566282038715	-0.411670111145895
met_613	met_613	palmitoylcarnitine (C16)	Lipid	Fatty Acid Metabolism(Acyl Carnitine)	EPI - Healthy	0.649559806442762	0.852176699448104	-0.108045314884474
met_614	met_614	palmitoylcholine	Lipid	Fatty Acid Metabolism (Acyl Choline)	EPI - Healthy	0.035844126676889	0.221189761875877	-0.511047416575224
met_615	met_615	palmitoyl-linoleoyl-glycerol (16:0/18:2) [1]*	Lipid	Diacylglycerol	EPI - Healthy	0.484852716705409	0.764079868403606	-0.261844024787112
met_616	met_616	palmitoyl-linoleoyl-glycerol (16:0/18:2) [2]*	Lipid	Diacylglycerol	EPI - Healthy	0.274367298059393	0.629138305821991	-0.363043853045485
met_617	met_617	palmitoyl-oleoyl-glycerol (16:0/18:1) [2]*	Lipid	Diacylglycerol	EPI - Healthy	0.507023685223342	0.780220292899649	0.311304767625032
met_618	met_618	pantothenate	Cofactors and Vitamins	Pantothenate and CoA Metabolism	EPI - Healthy	0.0811203570757445	0.353852592071782	0.722846091702518
met_619	met_619	p-cresol sulfate	Xenobiotics	Benzoate Metabolism	EPI - Healthy	0.0722815569078248	0.33542088641652	1.31373681838093
met_620	met_620	pentadecanoate (15:0)	Lipid	Long Chain Fatty Acid	EPI - Healthy	0.668300220808183	0.860943237942194	-0.0879722975699174
met_621	met_621	perfluorooctanesulfonic acid (PFOS)	Xenobiotics	Chemical	EPI - Healthy	0.00223661866619635	0.0339518713528607	-2.10575925969026
met_622	met_622	phenol sulfate	Amino Acid	Tyrosine Metabolism	EPI - Healthy	0.00295253567164007	0.0422825391466945	-1.93242150035848
met_623	met_623	phenylacetylalanine	Peptide	Acetylated Peptides	EPI - Healthy	0.0503776947803069	0.263896059143237	1.32410230882591
met_624	met_624	phenylacetylglutamate	Peptide	Acetylated Peptides	EPI - Healthy	0.0119125029313193	0.120069604595897	0.880590371418151
met_625	met_625	phenylacetylglutamine	Peptide	Acetylated Peptides	EPI - Healthy	0.0529707610109591	0.271654105454851	1.13127822678716
met_626	met_626	phenylacetylglycine	Peptide	Acetylated Peptides	EPI - Healthy	0.00723096817702085	0.0807103653876298	1.23180458902279
met_627	met_627	phenylacetylthreonine	Peptide	Acetylated Peptides	EPI - Healthy	0.00169273349210977	0.0280665449133009	1.95984426760527
met_628	met_628	phenylalanine	Amino Acid	Phenylalanine Metabolism	EPI - Healthy	0.255049495324994	0.603060956235733	-0.0761506116043192
met_629	met_629	phenylalanylglycine	Peptide	Dipeptide	EPI - Healthy	0.041065917665582	0.244556391113438	1.01239845847381
met_630	met_630	phenyllactate (PLA)	Amino Acid	Phenylalanine Metabolism	EPI - Healthy	0.000340390264819245	0.0103464486217715	0.934431122186468
met_631	met_631	phenylpyruvate	Amino Acid	Phenylalanine Metabolism	EPI - Healthy	0.000376048943873083	0.0109777364769104	1.31169108544416
met_632	met_632	phosphate	Energy	Oxidative Phosphorylation	EPI - Healthy	0.601570285650463	0.844261966321877	-0.0194894037331987
met_633	met_633	choline phosphate	Lipid	Phospholipid Metabolism	EPI - Healthy	0.286547958309563	0.646819053517798	-0.295531886031698
met_634	met_634	phosphoethanolamine	Lipid	Phospholipid Metabolism	EPI - Healthy	0.840084456879513	0.929198065635552	0.0698516136390464
met_635	met_635	picolinate	Amino Acid	Tryptophan Metabolism	EPI - Healthy	0.528704320647781	0.790990890490964	-0.171199571334703
met_636	met_636	pipecolate	Amino Acid	Lysine Metabolism	EPI - Healthy	0.233790047769186	0.589523741716983	0.333699354177777
met_637	met_637	proline	Amino Acid	Urea cycle; Arginine and Proline Metabolism	EPI - Healthy	0.520785657209521	0.790990890490964	-0.09182585723337
met_638	met_638	prolylglycine	Peptide	Dipeptide	EPI - Healthy	0.149216641431364	0.460242431404716	-0.520475096550207
met_639	met_639	pro-hydroxy-pro	Amino Acid	Urea cycle; Arginine and Proline Metabolism	EPI - Healthy	0.00106415706888084	0.0225974905897259	-1.56506342709318
met_640	met_640	propionylcarnitine (C3)	Lipid	Fatty Acid Metabolism (also BCAA Metabolism)	EPI - Healthy	0.418878729730681	0.74003910086278	0.211802972552482
met_641	met_641	propionylglycine	Lipid	Fatty Acid Metabolism (also BCAA Metabolism)	EPI - Healthy	0.894540651454237	0.95493158151022	-0.0639786341530881
met_642	met_642	pseudouridine	Nucleotide	Pyrimidine Metabolism, Uracil containing	EPI - Healthy	0.028818721057447	0.191872011250897	0.139700376094769
met_643	met_643	pterin	Cofactors and Vitamins	Pterin Metabolism	EPI - Healthy	0.814380358108237	0.925728449350626	-0.109013209285738
met_644	met_644	putrescine	Amino Acid	Polyamine Metabolism	EPI - Healthy	0.38422532077929	0.721849055622478	0.175421828703254
met_645	met_645	pyridoxal	Cofactors and Vitamins	Vitamin B6 Metabolism	EPI - Healthy	0.0015995718106748	0.0275926137341403	-0.78677736900004
met_646	met_646	pyridoxamine	Cofactors and Vitamins	Vitamin B6 Metabolism	EPI - Healthy	0.211864746203533	0.557415911613408	-0.277837031612973
met_647	met_647	pyridoxate	Cofactors and Vitamins	Vitamin B6 Metabolism	EPI - Healthy	0.271355073353368	0.626119548082316	-0.272523560028649
met_648	met_648	pyroglutamine*	Amino Acid	Glutamate Metabolism	EPI - Healthy	0.0146029630482863	0.128775024058078	-1.03289148326544
met_649	met_649	pyrraline	Xenobiotics	Food Component/Plant	EPI - Healthy	0.559796971515588	0.817527331916854	0.253599137325081
met_650	met_650	pyruvate	Carbohydrate	Glycolysis, Gluconeogenesis, and Pyruvate Metabolism	EPI - Healthy	0.188925380828595	0.5212366388334	0.528258316517328
met_651	met_651	quinate	Xenobiotics	Food Component/Plant	EPI - Healthy	0.00013784224784432	0.0055064350586231	3.15887735489009
met_652	met_652	quinolinate	Cofactors and Vitamins	Nicotinate and Nicotinamide Metabolism	EPI - Healthy	0.264801614036888	0.620322299549377	0.405891743342153
met_653	met_653	retinal	Cofactors and Vitamins	Vitamin A Metabolism	EPI - Healthy	0.162828132800618	0.485603759936136	0.341820968264018
met_654	met_654	retinol (Vitamin A)	Cofactors and Vitamins	Vitamin A Metabolism	EPI - Healthy	0.511128430231349	0.780576415584695	0.0869740740384236
met_655	met_655	ribitol	Carbohydrate	Pentose Metabolism	EPI - Healthy	0.19695532884871	0.52832666235899	0.187754243627905
met_656	met_656	ribonate	Carbohydrate	Pentose Metabolism	EPI - Healthy	0.0863426122056837	0.364078014800633	0.373860967824058
met_657	met_657	ribose	Carbohydrate	Pentose Metabolism	EPI - Healthy	1.00110344687374e-06	0.000151967503235434	1.97221081408832
met_658	met_658	S-(3-hydroxypropyl)mercapturic acid (HPMA)	Xenobiotics	Chemical	EPI - Healthy	0.00145093125272484	0.025610623739957	0.756874296210893
met_659	met_659	S-1-pyrroline-5-carboxylate	Amino Acid	Glutamate Metabolism	EPI - Healthy	0.154811916683798	0.471896565313263	0.514951319868187
met_660	met_660	S-adenosylhomocysteine (SAH)	Amino Acid	Methionine, Cysteine, SAM and Taurine Metabolism	EPI - Healthy	0.268305238716897	0.626119548082316	0.356200800822846
met_661	met_661	salicylate	Xenobiotics	Drug - Topical Agents	EPI - Healthy	0.532682171255593	0.791205025407035	0.287533856390764
met_662	met_662	S-allylcysteine	Xenobiotics	Food Component/Plant	EPI - Healthy	0.245611865608486	0.601352922570455	0.555371267506026
met_663	met_663	sarcosine	Amino Acid	Glycine, Serine and Threonine Metabolism	EPI - Healthy	0.0951265567702122	0.378016003081628	0.360457326701755
met_664	met_664	sebacate (C10-DC)	Lipid	Fatty Acid, Dicarboxylate	EPI - Healthy	0.759493960243311	0.910946460294425	0.0887852592531774
met_665	met_665	serine	Amino Acid	Glycine, Serine and Threonine Metabolism	EPI - Healthy	0.640425448196255	0.852176699448104	0.0450155644439377
met_666	met_666	serotonin	Amino Acid	Tryptophan Metabolism	EPI - Healthy	0.0415649202287661	0.244556391113438	-0.475761617022034
met_667	met_667	S-methylcysteine	Amino Acid	Methionine, Cysteine, SAM and Taurine Metabolism	EPI - Healthy	0.0403058288321481	0.244556391113438	-0.337130387835165
met_668	met_668	S-methylcysteine sulfoxide	Amino Acid	Methionine, Cysteine, SAM and Taurine Metabolism	EPI - Healthy	0.0496038889280977	0.263282179695288	-0.2769921025698
met_669	met_669	S-methylmethionine	Amino Acid	Methionine, Cysteine, SAM and Taurine Metabolism	EPI - Healthy	0.186639694915436	0.517005578251154	-0.5131578355634
met_670	met_670	spermidine	Amino Acid	Polyamine Metabolism	EPI - Healthy	0.0878210824730714	0.366961004424275	1.10097692793641
met_671	met_671	sphinganine	Lipid	Sphingolipid Metabolism	EPI - Healthy	0.797094707208819	0.925112054887461	0.0985382648577623
met_672	met_672	sphinganine-1-phosphate	Lipid	Sphingolipid Metabolism	EPI - Healthy	0.0159292674968045	0.130003376667469	0.535562848577893
met_673	met_673	sphingomyelin (d17:1/14:0, d16:1/15:0)*	Lipid	Sphingolipid Metabolism	EPI - Healthy	0.0479182697348522	0.257852195806615	0.662679899755594
met_674	met_674	sphingomyelin (d17:1/16:0, d18:1/15:0, d16:1/17:0)*	Lipid	Sphingolipid Metabolism	EPI - Healthy	0.426135549723631	0.741266090007312	0.150777209464134
met_675	met_675	sphingomyelin (d17:2/16:0, d18:2/15:0)*	Lipid	Sphingolipid Metabolism	EPI - Healthy	0.632871810427432	0.852176699448104	-0.0964869731532794
met_676	met_676	sphingomyelin (d18:0/18:0, d19:0/17:0)*	Lipid	Sphingolipid Metabolism	EPI - Healthy	0.246582904570265	0.601789146523572	-0.278181741045272
met_677	met_677	sphingomyelin (d18:0/20:0, d16:0/22:0)*	Lipid	Sphingolipid Metabolism	EPI - Healthy	0.293785270000409	0.653725955552846	0.313564576636221
met_678	met_678	sphingomyelin (d18:1/14:0, d16:1/16:0)*	Lipid	Sphingolipid Metabolism	EPI - Healthy	0.00137838520241595	0.0249093897293739	0.649465128953862
met_679	met_679	sphingomyelin (d18:1/17:0, d17:1/18:0, d19:1/16:0)	Lipid	Sphingolipid Metabolism	EPI - Healthy	0.452468691379676	0.743267307364795	-0.126212770637146
met_680	met_680	sphingomyelin (d18:1/18:1, d18:2/18:0)	Lipid	Sphingolipid Metabolism	EPI - Healthy	0.00581767826697012	0.0689940281973488	-0.319222945217809
met_681	met_681	sphingomyelin (d18:1/19:0, d19:1/18:0)*	Lipid	Sphingolipid Metabolism	EPI - Healthy	0.504079053228309	0.778399388463127	-0.127353271399084
met_682	met_682	sphingomyelin (d18:1/20:0, d16:1/22:0)*	Lipid	Sphingolipid Metabolism	EPI - Healthy	0.867712288485948	0.944897599656865	0.0205786694503138
met_683	met_683	sphingomyelin (d18:1/20:1, d18:2/20:0)*	Lipid	Sphingolipid Metabolism	EPI - Healthy	0.437323640523686	0.741362719586855	-0.122994452920841
met_684	met_684	sphingomyelin (d18:1/20:2, d18:2/20:1, d16:1/22:2)*	Lipid	Sphingolipid Metabolism	EPI - Healthy	0.863491367496095	0.941670747522973	-0.0448114363071808
met_685	met_685	sphingomyelin (d18:1/21:0, d17:1/22:0, d16:1/23:0)*	Lipid	Sphingolipid Metabolism	EPI - Healthy	0.425461079643263	0.741266090007312	0.169144964071096
met_686	met_686	sphingomyelin (d18:1/22:1, d18:2/22:0, d16:1/24:1)*	Lipid	Sphingolipid Metabolism	EPI - Healthy	0.816778970233384	0.925728449350626	-0.0285675812253156
met_687	met_687	sphingomyelin (d18:1/22:2, d18:2/22:1, d16:1/24:2)*	Lipid	Sphingolipid Metabolism	EPI - Healthy	0.918967003195325	0.960670767791313	-0.016960168110784
met_688	met_688	sphingomyelin (d18:1/24:1, d18:2/24:0)*	Lipid	Sphingolipid Metabolism	EPI - Healthy	0.09904248522926	0.38749096025262	0.262795822775629
met_689	met_689	sphingomyelin (d18:1/25:0, d19:0/24:1, d20:1/23:0, d19:1/24:0)*	Lipid	Sphingolipid Metabolism	EPI - Healthy	0.000864810285972937	0.0198906365773776	-1.02199700533303
met_690	met_690	sphingomyelin (d18:2/14:0, d18:1/14:1)*	Lipid	Sphingolipid Metabolism	EPI - Healthy	0.0763174893075628	0.342008370964001	0.499585923699487
met_691	met_691	sphingomyelin (d18:2/16:0, d18:1/16:1)*	Lipid	Sphingolipid Metabolism	EPI - Healthy	0.431541943587338	0.741362719586855	-0.0665173150885556
met_692	met_692	sphingomyelin (d18:2/18:1)*	Lipid	Sphingolipid Metabolism	EPI - Healthy	0.169036591390791	0.49528708006319	-0.289196222092872
met_693	met_693	sphingomyelin (d18:2/21:0, d16:2/23:0)*	Lipid	Sphingolipid Metabolism	EPI - Healthy	0.11059370406597	0.403560679740726	-0.352982539104023
met_694	met_694	sphingomyelin (d18:2/23:0, d18:1/23:1, d17:1/24:1)*	Lipid	Sphingolipid Metabolism	EPI - Healthy	0.473218299160904	0.75869038064096	0.12195637264188
met_695	met_695	sphingomyelin (d18:2/23:1)*	Lipid	Sphingolipid Metabolism	EPI - Healthy	0.869243258907357	0.945208643998114	-0.0475693132227354
met_696	met_696	sphingomyelin (d18:2/24:1, d18:1/24:2)*	Lipid	Sphingolipid Metabolism	EPI - Healthy	0.97308729827899	0.982145291747013	-0.00399854679551376
met_697	met_697	sphingomyelin (d18:2/24:2)*	Lipid	Sphingolipid Metabolism	EPI - Healthy	0.146882207225499	0.460242431404716	-0.249744043167531
met_698	met_698	sphingosine	Lipid	Sphingolipid Metabolism	EPI - Healthy	0.00289206453914296	0.0422130189463366	0.574136618294475
met_699	met_699	sphingosine 1-phosphate	Lipid	Sphingolipid Metabolism	EPI - Healthy	0.147894467908247	0.460242431404716	0.237674701775311
met_700	met_700	S-propylcysteine	Xenobiotics	Food Component/Plant	EPI - Healthy	0.990723888610819	0.994240360108423	-0.00631877997401686
met_701	met_701	stachydrine	Xenobiotics	Food Component/Plant	EPI - Healthy	0.573045880114744	0.83162872467895	0.290452098647815
met_702	met_702	stearate (18:0)	Lipid	Long Chain Fatty Acid	EPI - Healthy	0.808209762791074	0.925728449350626	-0.0468134896803804
met_703	met_703	stearidonate (18:4n3)	Lipid	Polyunsaturated Fatty Acid (n3 and n6)	EPI - Healthy	0.670665762328765	0.860943237942194	0.224233059966061
met_704	met_704	stearoyl ethanolamide	Lipid	Endocannabinoid	EPI - Healthy	0.443629559306945	0.741986441117639	-0.10262218354503
met_705	met_705	stearoyl sphingomyelin (d18:1/18:0)	Lipid	Sphingolipid Metabolism	EPI - Healthy	0.0272875885947394	0.185119324567554	-0.198869839208718
met_706	met_706	stearoyl-arachidonoyl-glycerol (18:0/20:4) [1]*	Lipid	Diacylglycerol	EPI - Healthy	0.623683301533451	0.852176699448104	0.0694641167565389
met_707	met_707	stearoyl-arachidonoyl-glycerol (18:0/20:4) [2]*	Lipid	Diacylglycerol	EPI - Healthy	0.560148506895738	0.817527331916854	-0.0803700227163778
met_708	met_708	stearoylcarnitine (C18)	Lipid	Fatty Acid Metabolism(Acyl Carnitine)	EPI - Healthy	0.530336640352545	0.790990890490964	-0.163464203183213
met_709	met_709	stearoylcholine*	Lipid	Fatty Acid Metabolism (Acyl Choline)	EPI - Healthy	0.0129328210322474	0.125529842096012	-0.688901836049107
met_710	met_710	stearoyl-linoleoyl-glycerol (18:0/18:2) [2]*	Lipid	Diacylglycerol	EPI - Healthy	0.440141736895099	0.741362719586855	-0.376213300952333
met_711	met_711	suberate (C8-DC)	Lipid	Fatty Acid, Dicarboxylate	EPI - Healthy	0.717349627183892	0.88965419449767	0.0877282909248318
met_712	met_712	suberoylcarnitine (C8-DC)	Lipid	Fatty Acid Metabolism(Acyl Carnitine)	EPI - Healthy	0.767181953290364	0.912681978914399	-0.107330830057808
met_713	met_713	succinate	Energy	TCA Cycle	EPI - Healthy	0.014956158284957	0.128996865207754	-0.296927710425653
met_714	met_714	succinimide	Xenobiotics	Chemical	EPI - Healthy	0.0779544771762479	0.342008370964001	0.358974160851394
met_715	met_715	succinylcarnitine (C4-DC)	Energy	TCA Cycle	EPI - Healthy	0.472352553583539	0.75869038064096	-0.116161584178941
met_716	met_716	sulfate*	Xenobiotics	Chemical	EPI - Healthy	0.45775405341724	0.748783031344149	0.0556414005165991
met_717	met_717	tartronate (hydroxymalonate)	Xenobiotics	Bacterial/Fungal	EPI - Healthy	0.000252238165721694	0.0083241191660954	0.943753143938621
met_718	met_718	taurine	Amino Acid	Methionine, Cysteine, SAM and Taurine Metabolism	EPI - Healthy	0.128820682594286	0.43845245779849	0.188485342945998
met_719	met_719	tauro-alpha-muricholate	Lipid	Primary Bile Acid Metabolism	EPI - Healthy	0.827041660376743	0.925728449350626	0.143217338778784
met_720	met_720	tauro-beta-muricholate	Lipid	Primary Bile Acid Metabolism	EPI - Healthy	0.586821220793328	0.837212982297248	-0.605438007653621
met_721	met_721	taurochenodeoxycholate	Lipid	Primary Bile Acid Metabolism	EPI - Healthy	0.575650781572587	0.832506828173127	-0.414945774796079
met_722	met_722	taurocholate	Lipid	Primary Bile Acid Metabolism	EPI - Healthy	0.883245500820802	0.949211234623116	-0.107886983910808
met_723	met_723	taurodeoxycholate	Lipid	Secondary Bile Acid Metabolism	EPI - Healthy	0.233200666371119	0.589523741716983	-1.77358899554004
met_724	met_724	taurohyodeoxycholic acid	Lipid	Secondary Bile Acid Metabolism	EPI - Healthy	0.185116648657307	0.516557118863587	-1.21888641560816
met_725	met_725	taurolithocholate	Lipid	Secondary Bile Acid Metabolism	EPI - Healthy	0.401697465242136	0.731147184937125	-0.713812431229152
met_726	met_726	tauroursodeoxycholate	Lipid	Secondary Bile Acid Metabolism	EPI - Healthy	0.613014080692419	0.852176699448104	-0.38222842899829
met_727	met_727	tetradecanedioate (C14-DC)	Lipid	Fatty Acid, Dicarboxylate	EPI - Healthy	0.963887935538182	0.978062758119625	0.0170911867206755
met_728	met_728	theobromine	Xenobiotics	Xanthine Metabolism	EPI - Healthy	0.353272409740776	0.694647044023961	0.488217440260638
met_729	met_729	theophylline	Xenobiotics	Xanthine Metabolism	EPI - Healthy	0.343436396137914	0.679068952310676	-0.59663593308562
met_730	met_730	thioproline	Xenobiotics	Chemical	EPI - Healthy	0.00380339321806785	0.0506451833774298	-1.44440438311508
met_731	met_731	threonate	Cofactors and Vitamins	Ascorbate and Aldarate Metabolism	EPI - Healthy	3.98590414495182e-05	0.00201686749734562	-0.981444998091515
met_732	met_732	threonine	Amino Acid	Glycine, Serine and Threonine Metabolism	EPI - Healthy	0.167057208805449	0.493371289818426	0.22518927963115
met_733	met_733	thromboxane B2	Lipid	Eicosanoid	EPI - Healthy	0.65461766807548	0.853702422799466	-0.238103719775517
met_734	met_734	thymine	Nucleotide	Pyrimidine Metabolism, Thymine containing	EPI - Healthy	0.0182984072571676	0.140287788971618	0.464164289633314
met_735	met_735	thymol sulfate	Xenobiotics	Food Component/Plant	EPI - Healthy	0.401108974850674	0.731147184937125	0.432282452530275
met_736	met_736	thyroxine	Amino Acid	Tyrosine Metabolism	EPI - Healthy	0.925965261761436	0.961433151404829	0.0178385153462347
met_737	met_737	tiglylcarnitine (C5:1-DC)	Amino Acid	Leucine, Isoleucine and Valine Metabolism	EPI - Healthy	0.700694277680006	0.878200221804554	0.112236450088231
met_738	met_738	trans-urocanate	Amino Acid	Histidine Metabolism	EPI - Healthy	0.910183036708401	0.955503353888903	0.0512391356342084
met_739	met_739	tricosanoyl sphingomyelin (d18:1/23:0)*	Lipid	Sphingolipid Metabolism	EPI - Healthy	0.661945256010831	0.85781497989204	0.073186700803724
met_740	met_740	trigonelline (N'-methylnicotinate)	Cofactors and Vitamins	Nicotinate and Nicotinamide Metabolism	EPI - Healthy	0.341705496802503	0.679068952310676	0.419557451229517
met_741	met_741	trimethylamine N-oxide	Lipid	Phospholipid Metabolism	EPI - Healthy	0.270833367962857	0.626119548082316	0.510901591398755
met_742	met_742	tryptophan	Amino Acid	Tryptophan Metabolism	EPI - Healthy	0.617483078527712	0.852176699448104	0.0698642729577177
met_743	met_743	tryptophan betaine	Amino Acid	Tryptophan Metabolism	EPI - Healthy	0.599581285424725	0.844261966321877	-0.511461318597296
met_744	met_744	tyrosine	Amino Acid	Tyrosine Metabolism	EPI - Healthy	0.411893944140204	0.737355084262583	-0.101290239422402
met_745	met_745	umbelliferone sulfate	Xenobiotics	Food Component/Plant	EPI - Healthy	0.0472558737990298	0.257780187577872	1.2383121486585
met_746	met_746	uridine 5'-monophosphate (UMP)	Nucleotide	Pyrimidine Metabolism, Uracil containing	EPI - Healthy	0.395997926874141	0.727666063102025	-0.302620445908455
met_747	met_747	undecanoate (11:0)	Lipid	Medium Chain Fatty Acid	EPI - Healthy	0.76043793579845	0.910946460294425	0.0692276063168682
met_748	met_748	uracil	Nucleotide	Pyrimidine Metabolism, Uracil containing	EPI - Healthy	0.000224136726257452	0.00810094167759076	1.32616045429151
met_749	met_749	urate	Nucleotide	Purine Metabolism, (Hypo)Xanthine/Inosine containing	EPI - Healthy	0.0205247245840311	0.149791018839227	0.337791783827268
met_750	met_750	urea	Amino Acid	Urea cycle; Arginine and Proline Metabolism	EPI - Healthy	0.0267669403676819	0.184691888537005	0.420947405513294
met_751	met_751	uridine	Nucleotide	Pyrimidine Metabolism, Uracil containing	EPI - Healthy	0.0879932843283505	0.366961004424275	0.522178894910022
met_752	met_752	ursodeoxycholate	Lipid	Secondary Bile Acid Metabolism	EPI - Healthy	0.92779098084007	0.961787311760876	-0.0650755499944173
met_753	met_753	valine	Amino Acid	Leucine, Isoleucine and Valine Metabolism	EPI - Healthy	0.408106577631675	0.73575508888941	-0.0874860587113098
met_754	met_754	valylglycine	Peptide	Dipeptide	EPI - Healthy	0.0681304566562798	0.327001547185904	0.85972169935136
met_755	met_755	vanillactate	Amino Acid	Tyrosine Metabolism	EPI - Healthy	0.0451329411940724	0.255224211211383	-0.372254486951633
met_756	met_756	xanthine	Nucleotide	Purine Metabolism, (Hypo)Xanthine/Inosine containing	EPI - Healthy	6.77235613789283e-06	0.000643674638872529	1.53261299211719
met_757	met_757	xanthurenate	Amino Acid	Tryptophan Metabolism	EPI - Healthy	0.150382243726442	0.460242431404716	-0.505815975707159
met_758	met_758	ximenoylcarnitine (C26:1)*	Lipid	Fatty Acid Metabolism(Acyl Carnitine)	EPI - Healthy	0.504575097659893	0.778399388463127	-0.15799198497237
met_759	met_759	xylose	Carbohydrate	Pentose Metabolism	EPI - Healthy	0.772689677529298	0.914319779831991	-0.0479636940886423
