# Supplementary material for: Untargeted Analysis of Serum Metabolomes in Dogs with Exocrine Pancreatic Insufficiency
Source: Animals (Basel). 2023 Jul 14;13(14):2313. doi: 10.3390/ani13142313 (PMC10376357; doi:10.3390/ani13142313)
Supplement: Supplementary file 1 [file animals-13-02313-s001.zip › animals-2380457-supplementary/Supplemental Info/File S4.csv]

	pathway	pval	qval	log2err	ES	NES	size	leadingEdge
1	Acetylated Peptides	0.0394944707740916	0.537124802527646	0.287857117255149	0.936170212765957	1.40423084015252	7	c("4-hydroxyphenylacetylglycine", "4-hydroxyphenylacetylglutamine", "phenylacetylthreonine", "phenylacetylglycine", "phenylacetylalanine", "phenylacetylglutamate", "phenylacetylglutamine")
2	Alanine and Aspartate Metabolism	0.424657534246575	0.946635730858469	0.106729884364606	-0.656200933122847	-1.07654668884175	8	asparagine
3	Aminosugar Metabolism	0.525337837837838	0.946635730858469	0.0679922591544058	0.709933774834437	1.0087857549907	4	c("N-acetylneuraminate", "erythronate*", "glucuronate", "N-acetylglucosaminylasparagine")
4	Ascorbate and Aldarate Metabolism	0.373239436619718	0.946635730858469	0.105125131597001	-0.810322614265658	-1.15823567928713	3	c("threonate", "oxalate (ethanedioate)")
5	Bacterial/Fungal	0.0928196147110333	0.764290301862556	0.193813302725311	0.946571946104952	1.28162650038269	2	c("tartronate (hydroxymalonate)", "N-methylpipecolate")
6	Carnitine Metabolism	0.54292343387471	0.946635730858469	0.0826646449123753	-0.748519513437178	-1.02428836930951	2	carnitine
7	Ceramides	0.399696048632219	0.946635730858469	0.0764767053228531	0.701394565604623	1.09535041865641	11	c("ceramide (d16:1/24:1, d18:1/22:1)*", "glycosyl-N-(2-hydroxynervonoyl)-sphingosine (d18:1/24:1(2OH))*", "lactosyl-N-stearoyl-sphingosine (d18:1/18:0)*", "N-palmitoyl-sphingosine (d18:1/16:0)", "glycosyl-N-palmitoyl-sphingosine (d18:1/16:0)", "glycosyl ceramide (d18:2/24:1, d18:1/24:2)*", "lactosyl-N-palmitoyl-sphingosine (d18:1/16:0)")
8	Chemical	0.345132743362832	0.946635730858469	0.12563992130984	-0.628394967225661	-1.12206654535933	16	c("perfluorooctanesulfonic acid (PFOS)", "thioproline", "2-aminophenol sulfate")
9	Corticosteroids	0.772329246935201	0.9932053761841	0.0514264916187015	0.600314688202208	0.812805847600745	2	c("cortisol", "cortisone")
10	Creatine Metabolism	0.295774647887324	0.946635730858469	0.120433371642259	-0.861022055408429	-1.23070299121657	3	creatine
11	Diacylglycerol	0.95583596214511	0.9932053761841	0.0692836467392548	-0.333526192225512	-0.611875231671692	20	c("linoleoyl-docosahexaenoyl-glycerol (18:2/22:6) [2]*", "palmitoyl-arachidonoyl-glycerol (16:0/20:4) [1]*", "linoleoyl-linoleoyl-glycerol (18:2/18:2) [1]*", "palmitoyl-arachidonoyl-glycerol (16:0/20:4) [2]*", "palmitoyl-linoleoyl-glycerol (16:0/18:2) [2]*", "palmitoleoyl-arachidonoyl-glycerol (16:1/20:4) [2]*", "linoleoyl-linolenoyl-glycerol (18:2/18:3) [2]*", "stearoyl-linoleoyl-glycerol (18:0/…
12	Dipeptide	0.230769230769231	0.946635730858469	0.112843355675562	0.836585780465573	1.22152954828283	6	c("leucylglutamine*", "phenylalanylglycine", "valylglycine")
13	Drug - Other	0.640980735551664	0.968593111500292	0.0601186142531851	0.667072167484999	0.903193223752802	2	c("methylnaphthyl sulfate (1)*", "4-acetylphenol sulfate")
14	Drug - Topical Agents	0.0210006808148251	0.39718749647658	0.352487857583619	-0.977032393740801	-1.33698975027634	2	hydroquinone sulfate
15	Eicosanoid	0.572769953051643	0.954035958775295	0.080419996876154	-0.681761963581444	-0.974477346552246	3	c("thromboxane B2", "12-HETE")
16	Endocannabinoid	0.317808219178082	0.946635730858469	0.126253987849115	-0.726175071042961	-1.19134449341657	8	c("linoleoyl ethanolamide", "oleoyl ethanolamide", "N-stearoyltaurine", "N-palmitoyltaurine", "palmitoyl ethanolamide", "stearoyl ethanolamide", "N-oleoyltaurine")
17	Fatty Acid Metabolism (Acyl Choline)	0.101156069364162	0.764290301862556	0.241339976815091	-0.856673568264369	-1.42097449306832	9	c("stearoylcholine*", "palmitoylcholine", "linoleoylcholine*", "dihomo-linolenoyl-choline", "arachidonoylcholine", "palmitoloelycholine", "oleoylcholine")
18	Fatty Acid Metabolism (also BCAA Metabolism)	0.866554054054054	0.9932053761841	0.0445070537769277	0.474120356990158	0.67370489929757	4	c("propionylcarnitine (C3)", "methylmalonate (MMA)", "butyrylcarnitine (C4)")
19	Fatty Acid Metabolism(Acyl Glycine)	0.496519721577726	0.946635730858469	0.0875697115548511	-0.775429326287979	-1.06111227012781	2	c("N-palmitoylglycine", "hexanoylglycine")
20	Fatty Acid Synthesis	0.779582366589327	0.9932053761841	0.0642140881844605	-0.543248538495573	-0.743391654641357	2	malonylcarnitine
21	Fatty Acid, Branched	0.408450704225352	0.946635730858469	0.0995791200495904	-0.794973544973545	-1.13629646719431	3	c("17-methylstearate (i19:0)", "15-methylpalmitate (i17:0)", "13-methylmyristate (i15:0)")
22	Fatty Acid, Dicarboxylate	0.921013412816691	0.9932053761841	0.0359208664409425	0.387377974503776	0.630936857573381	19	c("azelate (C9-DC)", "dodecanedioate (C12-DC)", "glutarate (C5-DC)", "docosadioate (C22-DC)")
23	Fatty Acid, Dihydroxy	0.464037122969838	0.946635730858469	0.0913924325943768	-0.789018593356115	-1.07970808220146	2	9,10-DiHOME
24	Fatty Acid, Monohydroxy	0.217518248175182	0.946635730858469	0.109250039480711	0.744852710687469	1.22588528750625	20	c("2-hydroxydecanoate", "2-hydroxyoctanoate", "3-hydroxysebacate", "2-hydroxynervonate*", "2-hydroxyheptanoate*", "16-hydroxypalmitate")
25	Fructose, Mannose and Galactose Metabolism	0.899173553719008	0.9932053761841	0.0418238690062304	0.432129413160637	0.627653970734109	5	c("mannitol/sorbitol", "mannose", "galactonate")
26	Gamma-glutamyl Amino Acid	0.445945945945946	0.946635730858469	0.0702812841717392	0.649631710212414	1.05270835525007	18	c("gamma-glutamylglutamate", "gamma-glutamylthreonine", "gamma-glutamylphenylalanine", "gamma-glutamylserine", "gamma-glutamylcitrulline*", "gamma-glutamyl-epsilon-lysine", "gamma-glutamylhistidine", "gamma-glutamylglycine", "gamma-glutamyltryptophan", "gamma-glutamyltyrosine", "gamma-glutamylvaline")
27	Glutamate Metabolism	0.875981161695447	0.9932053761841	0.0406579344155557	0.425001334595777	0.639912597552694	8	c("alpha-ketoglutaramate**", "glutamate", "S-1-pyrroline-5-carboxylate")
28	Glutathione Metabolism	0.0751445086705202	0.729975227085054	0.282013350011725	-0.869724059258384	-1.44262149551067	9	c("cysteinylglycine disulfide*", "cysteine-glutathione disulfide")
29	Glycerolipid Metabolism	0.842723004694836	0.9932053761841	0.0610363728309177	-0.445767195767196	-0.637157919208791	3	c("glycerol", "glycerophosphoglycerol", "glycerol 3-phosphate")
30	Glycine, Serine and Threonine Metabolism	0.710365853658537	0.9932053761841	0.0488970772260102	0.560046020545119	0.855527606516862	9	c("sarcosine", "N-acetylserine", "dimethylglycine", "N-acetylthreonine", "threonine", "betaine")
31	Glycolysis, Gluconeogenesis, and Pyruvate Metabolism	0.760330578512397	0.9932053761841	0.0494904866135495	0.559204561279526	0.812226505880651	5	c("glycerate", "lactate", "pyruvate")
32	Guanidino and Acetamido Metabolism	0.159369527145359	0.942028985507246	0.144630528034484	0.919840271730132	1.24543271456499	2	c("4-guanidinobutanoate", "1-methylguanidine")
33	Hemoglobin and Porphyrin Metabolism	0.88780487804878	0.9932053761841	0.0603786357920401	-0.390681594013793	-0.586134731435086	4	bilirubin (Z,Z)
34	Histidine Metabolism	0.290611028315946	0.946635730858469	0.0928481214159878	0.714136934654009	1.16314128082493	19	c("homocarnosine", "N-acetylhistamine", "4-imidazoleacetate", "imidazole propionate", "1-methyl-4-imidazoleacetate", "1-methylhistamine", "1-ribosyl-imidazoleacetate*", "3-methylhistidine", "carnosine")
35	Long Chain Fatty Acid	1	1	0.0647943366000727	-0.214765100671141	-0.3742578695198	14	c("margarate (17:0)", "nonadecanoate (19:0)", "10-heptadecenoate (17:1n7)", "pentadecanoate (15:0)", "palmitoleate (16:1n7)", "palmitate (16:0)", "stearate (18:0)", "10-nonadecenoate (19:1n9)", "oleate/vaccenate (18:1)", "arachidate (20:0)", "myristoleate (14:1n5)", "eicosenoate (20:1)", "myristate (14:0)", "erucate (22:1n9)")
36	Lysine Metabolism	0.31306990881459	0.946635730858469	0.0897104652742981	0.740891192292387	1.16397105414824	12	c("N-acetyl-cadaverine", "5-aminovalerate", "5-hydroxylysine", "6-oxopiperidine-2-carboxylate", "N2-acetyllysine", "pipecolate", "2-aminoadipate")
37	Lysoplasmalogen	0.726351351351351	0.9932053761841	0.0525898950623616	0.598388518527434	0.850284681245432	4	c("1-(1-enyl-oleoyl)-GPE (P-18:1)*", "1-(1-enyl-palmitoyl)-GPE (P-16:0)*", "1-(1-enyl-stearoyl)-GPE (P-18:0)*")
38	Medium Chain Fatty Acid	0.354788069073783	0.946635730858469	0.0845557442441281	0.752295439410707	1.13271015776508	8	c("heptanoate (7:0)", "caprate (10:0)", "laurate (12:0)", "caprylate (8:0)")
39	Methionine, Cysteine, SAM and Taurine Metabolism	0.0233639703809753	0.39718749647658	0.352487857583619	-0.816439075853974	-1.49780994815004	20	c("cystine", "5-methylthioribose**", "cysteine s-sulfate", "S-methylcysteine", "methionine sulfone", "S-methylmethionine", "S-methylcysteine sulfoxide")
40	Mevalonate Metabolism	0.852889667250438	0.9932053761841	0.0468819856878333	0.558784676354029	0.756575611785229	2	c("3-hydroxy-3-methylglutarate", "mevalonolactone")
41	Monoacylglycerol	0.58433734939759	0.954035958775295	0.0931454575337804	-0.528292137307085	-0.920622061846847	14	c("2-linoleoylglycerol (18:2)", "2-arachidonoylglycerol (20:4)", "2-docosahexaenoylglycerol (22:6)*", "1-arachidonylglycerol (20:4)", "2-palmitoylglycerol (16:0)")
42	Nicotinate and Nicotinamide Metabolism	0.62684124386252	0.968593111500292	0.0579754757571486	0.630296991217249	0.920319729241818	6	c("quinolinate", "trigonelline (N'-methylnicotinate)", "1-methylnicotinamide", "N1-Methyl-2-pyridone-5-carboxamide", "nicotinamide riboside")
43	Pentose Metabolism	0.148936170212766	0.942028985507246	0.144630528034484	0.87639855066002	1.27966163267523	6	c("ribose", "arabonate/xylonate", "arabitol/xylitol", "ribonate")
44	Phenylalanine Metabolism	0.00512188364444345	0.174144043911077	0.407017918923954	0.970043091047441	1.41639545697588	6	c("4-hydroxyphenylacetate", "phenylpyruvate", "phenyllactate (PLA)")
45	Phosphatidic acid (PA)	0.85614849187935	0.9932053761841	0.0597317976364411	-0.482166446499339	-0.65980575570128	2	c("1-palmitoyl-2-linoleoyl-GPA (16:0/18:2)*", "1-stearoyl-2-linoleoyl-GPA (18:0/18:2)*")
46	Phosphatidylethanolamine (PE)	0.259818731117825	0.946635730858469	0.10027910675413	0.780105471151992	1.20289243481568	10	c("1-stearoyl-2-oleoyl-GPE (18:0/18:1)", "1-palmitoyl-2-oleoyl-GPE (16:0/18:1)")
47	Phosphatidylinositol (PI)	0.540284360189573	0.946635730858469	0.0633597010643758	0.66204574391714	0.993051304691086	7	c("1-stearoyl-2-oleoyl-GPI (18:0/18:1)*", "1-palmitoyl-2-oleoyl-GPI (16:0/18:1)*", "1-stearoyl-2-arachidonoyl-GPI (18:0/20:4)", "1-stearoyl-2-linoleoyl-GPI (18:0/18:2)", "1-palmitoyl-2-arachidonoyl-GPI (16:0/20:4)*")
48	Phospholipid Metabolism	0.816745655608215	0.9932053761841	0.0441523058441465	0.476540213236811	0.714797859272714	7	c("choline", "trimethylamine N-oxide")
49	Plasmalogen	0.234138972809668	0.946635730858469	0.106729884364606	0.794556770447473	1.22517577884878	10	c("1-(1-enyl-palmitoyl)-2-oleoyl-GPE (P-16:0/18:1)*", "1-(1-enyl-stearoyl)-2-oleoyl-GPE (P-18:0/18:1)", "1-(1-enyl-stearoyl)-2-linoleoyl-GPE (P-18:0/18:2)*", "1-(1-enyl-palmitoyl)-2-arachidonoyl-GPE (P-16:0/20:4)*", "1-(1-enyl-stearoyl)-2-arachidonoyl-GPE (P-18:0/20:4)*")
50	Polyamine Metabolism	0.589257503949447	0.954035958775295	0.059221919380382	0.631648936170213	0.947456887886998	7	c("spermidine", "(N(1) + N(8))-acetylspermidine", "N-acetyl-isoputreanine*", "5-methylthioadenosine (MTA)", "N-acetylputrescine", "4-acetamidobutanoate", "putrescine")
51	Polyunsaturated Fatty Acid (n3 and n6)	0.953453453453453	0.9932053761841	0.0346410167413251	0.356591324100093	0.577845355127617	18	c("docosatrienoate (22:3n6)*", "mead acid (20:3n9)", "docosatrienoate (22:3n3)", "stearidonate (18:4n3)", "docosadienoate (22:2n6)", "linolenate [alpha or gamma; (18:3n3 or 6)]", "docosapentaenoate (n6 DPA; 22:5n6)", "dihomo-linoleate (20:2n6)", "eicosapentaenoate (EPA; 20:5n3)", "hexadecatrienoate (16:3n3)", "adrenate (22:4n6)", "dihomo-linolenate (20:3n3 or n6)")
52	Primary Bile Acid Metabolism	0.963993453355156	0.9932053761841	0.0381628909049257	0.360105450895292	0.5258031621354	6	c("cholate", "tauro-alpha-muricholate")
53	Purine Metabolism, (Hypo)Xanthine/Inosine containing	0.240188383045526	0.946635730858469	0.107554375265169	0.812002523340811	1.22260944056697	8	c("xanthine", "hypoxanthine", "allantoic acid", "urate", "inosine")
54	Purine Metabolism, Adenine containing	0.00177646329900392	0.120799504332267	0.45505986738723	-0.980517130200479	-1.57239397288114	7	c("adenosine 5'-monophosphate (AMP)", "adenosine")
55	Purine Metabolism, Guanine containing	0.893581081081081	0.9932053761841	0.0431036828790402	0.450419607365992	0.640027140257249	4	c("7-methylguanine", "guanine", "guanosine")
56	Pyrimidine Metabolism, Cytidine containing	0.531914893617021	0.946635730858469	0.062249042949858	0.635245380560501	0.992046884404755	11	c("cytosine", "5-methylcytosine", "2'-O-methylcytidine")
57	Pyrimidine Metabolism, Orotate containing	0.068075117370892	0.729975227085054	0.266350657088526	-0.961687946876452	-1.37458991370012	3	dihydroorotate
58	Pyrimidine Metabolism, Thymine containing	0.887323943661972	0.9932053761841	0.0585937568945671	-0.405235018269875	-0.579223198752865	3	5,6-dihydrothymine
59	Pyrimidine Metabolism, Uracil containing	0.223404255319149	0.946635730858469	0.110122263835536	0.787904738493336	1.23045120035409	11	c("uracil", "2'-deoxyuridine", "5,6-dihydrouridine", "3-ureidopropionate", "N-acetyl-beta-alanine", "uridine")
60	Secondary Bile Acid Metabolism	0.536986301369863	0.946635730858469	0.0925528864684773	-0.570352223439851	-0.935705462495511	8	c("taurodeoxycholate", "taurohyodeoxycholic acid", "taurolithocholate", "deoxycholate")
61	Sterol	0.987405541561713	1	0.0568864160475701	-0.263860906625984	-0.410637161248296	5	campesterol
62	TCA Cycle	0.832317073170732	0.9932053761841	0.0416556773979467	0.452683997749558	0.691521130221054	9	c("aconitate [cis or trans]", "malate", "citrate")
63	Tocopherol Metabolism	0.166240409207161	0.942028985507246	0.173747838999571	-0.865833413408001	-1.37119176777648	6	c("alpha-CEHC sulfate", "alpha-CEHC", "alpha-CEHC glucuronide*")
64	Tyrosine Metabolism	0.461194029850746	0.946635730858469	0.0683110858318647	0.656046212801797	1.04338533946819	14	c("4-hydroxyphenylacetatoylcarnitine", "4-hydroxyphenylpyruvate")
65	Urea cycle; Arginine and Proline Metabolism	0.411678832116788	0.946635730858469	0.0728938564822936	0.656392953755295	1.08029742429039	20	c("2-oxoarginine*", "argininate*", "homoarginine", "N-delta-acetylornithine", "N-alpha-acetylornithine", "N-acetylcitrulline", "N2,N5-diacetylornithine", "urea", "argininosuccinate", "citrulline")
66	Vitamin A Metabolism	0.623263888888889	0.968593111500292	0.0610363728309177	0.679940447917362	0.93930708828663	3	c("retinal", "retinol (Vitamin A)", "carotene diol (1)")
67	Vitamin B6 Metabolism	0.328638497652582	0.946635730858469	0.11331290842208	-0.837802677419922	-1.19751434318468	3	pyridoxal
68	Xanthine Metabolism	0.928074245939675	0.9932053761841	0.0559428593065705	-0.429770778697176	-0.58810652519556	2	theophylline
